# Supplementary material for: Diversification of Escherichia albertii H-Antigens and Development of H-Genotyping PCR
Source: Front Microbiol. 2021 Nov 1;12:737979. doi: 10.3389/fmicb.2021.737979 (PMC8591213; doi:10.3389/fmicb.2021.737979)
Supplement: Supplementary file 2 [file Table_1.XLSX]

## Sheet: Table S1 strain list (genome)
Supplementary Table 1. Strains used for comparative analysis of the fliC genes
strain name	cluster No.a	EAH genotypeb	Data Source (Accession No.; Sequencing Platform;Sequencing Library ;Insert Size;Experiment;Status)	nucleotide sequence or status of fliC gene identified in this studyc
ESC_BA5590AA	1	1	ERR212274;ILLUMINA;Paired;250;ERX186939	ATGGCACAAGTCATTAATACCAACAGCCTCTCGCTGATCACTCAAAATAATATCAACAAGAACCAGTCTGCGCTGTCGAGTTCTATCGAGCGTCTGTCTTCTGGTTTGCGTATTAACAGTGCGAAGGATGACGCCGCAGGTCAGGCAATTGCTAACCGTTTTACTTCTAACATTAAAGGTCTGACTCAGGCCGCGCGTAATGCCAACGACGGTATCTCTCTGGCGCAGACCACTGAAGGCGCACTGTCTGAAATCAACAACAACTTGCAGCGTGTGCGCGAGTTGACTGTTCAGGCGACGACGGGGACTAACTCTGATTCTGACTTGTCTTCTATTCAGGACGAAATCAAATCTCGTCTGGATGAAATTGACCGTGTCTCTGGTCAGACTCAGTTCAAC…
ESC_GA1471AA	1	1	SRR5418763;ILLUMINA;Paired;500;SRX2710309,SRR6821037;ILLUMINA;Paired;500;SRX3777878	ATGGCACAAGTCATTAATACCAACAGCCTCTCGCTGATCACTCAAAATAATATCAACAAGAACCAGTCTGCGCTGTCGAGTTCTATCGAGCGTCTGTCTTCTGGTTTGCGTATTAACAGTGCGAAGGATGACGCCGCAGGTCAGGCAATTGCTAACCGTTTTACTTCTAACATTAAAGGTCTGACTCAGGCCGCGCGTAATGCCAACGACGGTATCTCTCTGGCGCAGACCACTGAAGGCGCACTGTCTGAAATCAACAACAACTTGCAGCGTGTGCGCGAGTTGACTGTTCAGGCGACGACGGGGACTAACTCTGATTCTGACTTGTCTTCTATTCAGGACGAAATCAAATCTCGTCTGGATGAAATTGACCGTGTCTCTGGTCAGACTCAGTTCAAC…
ESC_GA4628AA	1	1	ERR1953722;ILLUMINA;Paired;490;ERX2019318	ATGGCACAAGTCATTAATACCAACAGCCTCTCGCTGATCACTCAAAATAATATCAACAAGAACCAGTCTGCGCTGTCGAGTTCTATCGAGCGTCTGTCTTCTGGTTTGCGTATTAACAGTGCGAAGGATGACGCCGCAGGTCAGGCAATTGCTAACCGTTTTACTTCTAACATTAAAGGTCTGACTCAGGCCGCGCGTAATGCCAACGACGGTATCTCTCTGGCGCAGACCACTGAAGGCGCACTGTCTGAAATCAACAACAACTTGCAGCGTGTGCGCGAGTTGACTGTTCAGGCGACGACGGGGACTAACTCTGATTCTGACTTGTCTTCTATTCAGGACGAAATCAAATCTCGTCTGGATGAAATTGACCGTGTCTCTGGTCAGACTCAGTTCAAC…
ESC_GA6374AA	1	1	SRR5645400;ILLUMINA;Paired;500;SRX2883495,SRR6826355;ILLUMINA;Paired;500;SRX3782537	ATGGCACAAGTCATTAATACCAACAGCCTCTCGCTGATCACTCAAAATAATATCAACAAGAACCAGTCTGCGCTGTCGAGTTCTATCGAGCGTCTGTCTTCTGGTTTGCGTATTAACAGTGCGAAGGATGACGCCGCAGGTCAGGCAATTGCTAACCGTTTTACTTCTAACATTAAAGGTCTGACTCAGGCCGCGCGTAATGCCAACGACGGTATCTCTCTGGCGCAGACCACTGAAGGCGCACTGTCTGAAATCAACAACAACTTGCAGCGTGTGCGCGAGTTGACTGTTCAGGCGACGACGGGGACTAACTCTGATTCTGACTTGTCTTCTATTCAGGACGAAATCAAATCTCGTCTGGATGAAATTGACCGTGTCTCTGGTCAGACTCAGTTCAAC…
ESC_GA6777AA	1	1	SRR6826356;ILLUMINA;Paired;500;SRX3782538,SRR5649669;ILLUMINA;Paired;500;SRX2886800	ATGGCACAAGTCATTAATACCAACAGCCTCTCGCTGATCACTCAAAATAATATCAACAAGAACCAGTCTGCGCTGTCGAGTTCTATCGAGCGTCTGTCTTCTGGTTTGCGTATTAACAGTGCGAAGGATGACGCCGCAGGTCAGGCAATTGCTAACCGTTTTACTTCTAACATTAAAGGTCTGACTCAGGCCGCGCGTAATGCCAACGACGGTATCTCTCTGGCGCAGACCACTGAAGGCGCACTGTCTGAAATCAACAACAACTTGCAGCGTGTGCGCGAGTTGACTGTTCAGGCGACGACGGGGACTAACTCTGATTCTGACTTGTCTTCTATTCAGGACGAAATCAAATCTCGTCTGGATGAAATTGACCGTGTCTCTGGTCAGACTCAGTTCAAC…
ESC_GA6764AA	1	1	SRR6827009;ILLUMINA;Paired;500;SRX3783180,SRR5649847;ILLUMINA;Paired;500;SRX2886928	ATGGCACAAGTCATTAATACCAACAGCCTCTCGCTGATCACTCAAAATAATATCAACAAGAACCAGTCTGCGCTGTCGAGTTCTATCGAGCGTCTGTCTTCTGGTTTGCGTATTAACAGTGCGAAGGATGACGCCGCAGGTCAGGCAATTGCTAACCGTTTTACTTCTAACATTAAAGGTCTGACTCAGGCCGCGCGTAATGCCAACGACGGTATCTCTCTGGCGCAGACCACTGAAGGCGCACTGTCTGAAATCAACAACAACTTGCAGCGTGTGCGCGAGTTGACTGTTCAGGCGACGACGGGGACTAACTCTGATTCTGACTTGTCTTCTATTCAGGACGAAATCAAATCTCGTCTGGATGAAATTGACCGTGTCTCTGGTCAGACTCAGTTCAAC…
ESC_HA7869AA	1	1	traces-0oBVIXA;ILLUMINA;Paired;;NA	ATGGCACAAGTCATTAATACCAACAGCCTCTCGCTGATCACTCAAAATAATATCAACAAGAACCAGTCTGCGCTGTCGAGTTCTATCGAGCGTCTGTCTTCTGGTTTGCGTATTAACAGTGCGAAGGATGACGCCGCAGGTCAGGCAATTGCTAACCGTTTTACTTCTAACATTAAAGGTCTGACTCAGGCCGCGCGTAATGCCAACGACGGTATCTCTCTGGCGCAGACCACTGAAGGCGCACTGTCTGAAATCAACAACAACTTGCAGCGTGTGCGCGAGTTGACTGTTCAGGCGACGACGGGGACTAACTCTGATTCTGACTTGTCTTCTATTCAGGACGAAATCAAATCTCGTCTGGATGAAATTGACCGTGTCTCTGGTCAGACTCAGTTCAAC…
CB9786	2	1	AP014856	ATGGCACAAGTCATTAATACCAACAGCCTCTCGCTGATCACTCAAAATAATATCAACAAGAACCAGTCTGCGCTGTCGAGTTCTATCGAGCGTCTGTCTTCTGGTTTGCGTATTAACAGTGCGAAGGATGACGCCGCAGGTCAGGCAATTGCTAACCGTTTTACTTCTAACATTAAAGGTCTGACTCAGGCCGCGCGTAACGCCAACGACGGAATCTCTCTGGCGCAGACCACTGAAGGCGCACTGTCTGAAATCAACAACAACTTGCAGCGTGTGCGTGAGTTGACCGTTCAGGCGACGACGGGGACTAACTCTGATTCTGACTTGTCTTCTATTCAGGACGAAATCAAATCTCGTCTGGATGAAATTGACCGTGTCTCTGGTCAGACTCAGTTCAAC…
ESC_CA5980AA	2	1	SRR3137547;ILLUMINA;Paired;500;SRX1555981	ATGGCACAAGTCATTAATACCAACAGCCTCTCGCTGATCACTCAAAATAATATCAACAAGAACCAGTCTGCGCTGTCGAGTTCTATCGAGCGTCTGTCTTCTGGTTTGCGTATTAACAGTGCGAAGGATGACGCCGCAGGTCAGGCAATTGCTAACCGTTTTACTTCTAACATTAAAGGTCTGACTCAGGCCGCGCGTAACGCCAACGACGGAATCTCTCTGGCGCAGACCACTGAAGGCGCACTGTCTGAAATCAACAACAACTTGCAGCGTGTGCGTGAGTTGACCGTTCAGGCGACGACGGGGACTAACTCTGATTCTGACTTGTCTTCTATTCAGGACGAAATCAAATCTCGTCTGGATGAAATTGACCGTGTCTCTGGTCAGACTCAGTTCAAC…
ESC_DA8907AA	2	1	SRR1816437;ILLUMINA;Paired;;SRX888809	ATGGCACAAGTCATTAATACCAACAGCCTCTCGCTGATCACTCAAAATAATATCAACAAGAACCAGTCTGCGCTGTCGAGTTCTATCGAGCGTCTGTCTTCTGGTTTGCGTATTAACAGTGCGAAGGATGACGCCGCAGGTCAGGCAATTGCTAACCGTTTTACTTCTAACATTAAAGGTCTGACTCAGGCCGCGCGTAACGCCAACGACGGAATCTCTCTGGCGCAGACCACTGAAGGCGCACTGTCTGAAATCAACAACAACTTGCAGCGTGTGCGTGAGTTGACCGTTCAGGCGACGACGGGGACTAACTCTGATTCTGACTTGTCTTCTATTCAGGACGAAATCAAATCTCGTCTGGATGAAATTGACCGTGTCTCTGGTCAGACTCAGTTCAAC…
ESC_DA8906AA	2	1	SRR1816438;ILLUMINA;Paired;;SRX888810	ATGGCACAAGTCATTAATACCAACAGCCTCTCGCTGATCACTCAAAATAATATCAACAAGAACCAGTCTGCGCTGTCGAGTTCTATCGAGCGTCTGTCTTCTGGTTTGCGTATTAACAGTGCGAAGGATGACGCCGCAGGTCAGGCAATTGCTAACCGTTTTACTTCTAACATTAAAGGTCTGACTCAGGCCGCGCGTAACGCCAACGACGGAATCTCTCTGGCGCAGACCACTGAAGGCGCACTGTCTGAAATCAACAACAACTTGCAGCGTGTGCGTGAGTTGACCGTTCAGGCGACGACGGGGACTAACTCTGATTCTGACTTGTCTTCTATTCAGGACGAAATCAAATCTCGTCTGGATGAAATTGACCGTGTCTCTGGTCAGACTCAGTTCAAC…
MOD1-EC1724	2	1	PTRR01000001-PTRR01000039	ATGGCACAAGTCATTAATACCAACAGCCTCTCGCTGATCACTCAAAATAATATCAACAAGAACCAGTCTGCGCTGTCGAGTTCTATCGAGCGTCTGTCTTCTGGTTTGCGTATTAACAGTGCGAAGGATGACGCCGCAGGTCAGGCAATTGCTAACCGTTTTACTTCTAACATTAAAGGTCTGACTCAGGCCGCGCGTAACGCCAACGACGGAATCTCTCTGGCGCAGACCACTGAAGGCGCACTGTCTGAAATCAACAACAACTTGCAGCGTGTGCGTGAGTTGACCGTTCAGGCGACGACGGGGACTAACTCTGATTCTGACTTGTCTTCTATTCAGGACGAAATCAAATCTCGTCTGGATGAAATTGACCGTGTCTCTGGTCAGACTCAGTTCAAC…
Q16-2-al	2	1	BJWV01000001-BJWV01000054	ATGGCACAAGTCATTAATACCAACAGCCTCTCGCTGATCACTCAAAATAATATCAACAAGAACCAGTCTGCGCTGTCGAGTTCTATCGAGCGTCTGTCTTCTGGTTTGCGTATTAACAGTGCGAAGGATGACGCCGCAGGTCAGGCAATTGCTAACCGTTTTACTTCTAACATTAAAGGTCTGACTCAGGCCGCGCGTAACGCCAACGACGGAATCTCTCTGGCGCAGACCACTGAAGGCGCACTGTCTGAAATCAACAACAACTTGCAGCGTGTGCGTGAGTTGACCGTTCAGGCGACGACGGGGACTAACTCTGATTCTGACTTGTCTTCTATTCAGGACGAAATCAAATCTCGTCTGGATGAAATTGACCGTGTCTCTGGTCAGACTCAGTTCAAC…
13S38	3	1	BEZV01000001–BEZV01000118	ATGGCACAAGTCATTAATACCAACAGCCTCTCGCTGATCACTCAAAATAATATCAACAAGAACCAGTCTGCGCTGTCGAGTTCTATCGAGCGTCTGTCTTCTGGTTTGCGTATTAACAGTGCGAAGGATGACGCCGCAGGTCAGGCGATTGCTAACCGTTTTACTTCTAACATTAAAGGTCTGACTCAGGCCGCGCGTAACGCCAACGACGGTATCTCTCTGGCGCAGACCACTGAAGGCGCACTGTCTGAAATCAACAACAACTTGCAGCGTGTGCGTGAGTTGACCGTTCAGGCGACGACGGGGACTAACTCTGATTCTGACTTGTCTTCTATTCAGGACGAAATCAAATCTCGTCTGGATGAAATTGACCGTGTCTCTGGTCAGACTCAGTTCAAC…
ESC_BA8818AA	3	1	ERR294589;ILLUMINA;Paired;224;ERX267922	ATGGCACAAGTCATTAATACCAACAGCCTCTCGCTGATCACTCAAAATAATATCAACAAGAACCAGTCTGCGCTGTCGAGTTCTATCGAGCGTCTGTCTTCTGGTTTGCGTATTAACAGTGCGAAGGATGACGCCGCAGGTCAGGCGATTGCTAACCGTTTTACTTCTAACATTAAAGGTCTGACTCAGGCCGCGCGTAACGCCAACGACGGTATCTCTCTGGCGCAGACCACTGAAGGCGCACTGTCTGAAATCAACAACAACTTGCAGCGTGTGCGTGAGTTGACCGTTCAGGCGACGACGGGGACTAACTCTGATTCTGACTTGTCTTCTATTCAGGACGAAATCAAATCTCGTCTGGATGAAATTGACCGTGTCTCTGGTCAGACTCAGTTCAAC…
ESC_CA0198AA	3	1	ERR135743;ILLUMINA;Paired;235;ERX111761	ATGGCACAAGTCATTAATACCAACAGCCTCTCGCTGATCACTCAAAATAATATCAACAAGAACCAGTCTGCGCTGTCGAGTTCTATCGAGCGTCTGTCTTCTGGTTTGCGTATTAACAGTGCGAAGGATGACGCCGCAGGTCAGGCGATTGCTAACCGTTTTACTTCTAACATTAAAGGTCTGACTCAGGCCGCGCGTAACGCCAACGACGGTATCTCTCTGGCGCAGACCACTGAAGGCGCACTGTCTGAAATCAACAACAACTTGCAGCGTGTGCGTGAGTTGACCGTTCAGGCGACGACGGGGACTAACTCTGATTCTGACTTGTCTTCTATTCAGGACGAAATCAAATCTCGTCTGGATGAAATTGACCGTGTCTCTGGTCAGACTCAGTTCAAC…
ESC_GA5779AA	3	1	SRR5590078;ILLUMINA;Paired;;SRX2847184	ATGGCACAAGTCATTAATACCAACAGCCTCTCGCTGATCACTCAAAATAATATCAACAAGAACCAGTCTGCGCTGTCGAGTTCTATCGAGCGTCTGTCTTCTGGTTTGCGTATTAACAGTGCGAAGGATGACGCCGCAGGTCAGGCGATTGCTAACCGTTTTACTTCTAACATTAAAGGTCTGACTCAGGCCGCGCGTAACGCCAACGACGGTATCTCTCTGGCGCAGACCACTGAAGGCGCACTGTCTGAAATCAACAACAACTTGCAGCGTGTGCGTGAGTTGACCGTTCAGGCGACGACGGGGACTAACTCTGATTCTGACTTGTCTTCTATTCAGGACGAAATCAAATCTCGTCTGGATGAAATTGACCGTGTCTCTGGTCAGACTCAGTTCAAC…
ESC_HA7854AA	3	1	traces-0uVtGPs;ILLUMINA;Paired;;NA	ATGGCACAAGTCATTAATACCAACAGCCTCTCGCTGATCACTCAAAATAATATCAACAAGAACCAGTCTGCGCTGTCGAGTTCTATCGAGCGTCTGTCTTCTGGTTTGCGTATTAACAGTGCGAAGGATGACGCCGCAGGTCAGGCGATTGCTAACCGTTTTACTTCTAACATTAAAGGTCTGACTCAGGCCGCGCGTAACGCCAACGACGGTATCTCTCTGGCGCAGACCACTGAAGGCGCACTGTCTGAAATCAACAACAACTTGCAGCGTGTGCGTGAGTTGACCGTTCAGGCGACGACGGGGACTAACTCTGATTCTGACTTGTCTTCTATTCAGGACGAAATCAAATCTCGTCTGGATGAAATTGACCGTGTCTCTGGTCAGACTCAGTTCAAC…
ESC_IA1039AA	3	1	SRR6373708;ILLUMINA;Paired;;SRX3468555	ATGGCACAAGTCATTAATACCAACAGCCTCTCGCTGATCACTCAAAATAATATCAACAAGAACCAGTCTGCGCTGTCGAGTTCTATCGAGCGTCTGTCTTCTGGTTTGCGTATTAACAGTGCGAAGGATGACGCCGCAGGTCAGGCGATTGCTAACCGTTTTACTTCTAACATTAAAGGTCTGACTCAGGCCGCGCGTAACGCCAACGACGGTATCTCTCTGGCGCAGACCACTGAAGGCGCACTGTCTGAAATCAACAACAACTTGCAGCGTGTGCGTGAGTTGACCGTTCAGGCGACGACGGGGACTAACTCTGATTCTGACTTGTCTTCTATTCAGGACGAAATCAAATCTCGTCTGGATGAAATTGACCGTGTCTCTGGTCAGACTCAGTTCAAC…
2014C-4015	4	1	CP034166	ATGGCACAAGTCATTAATACCAACAGCCTCTCGCTGATCACTCAAAATAATATCAACAAGAACCAGTCTGCGCTGTCGAGTTCTATCGAGCGTCTGTCTTCTGGTTTGCGTATTAACAGTGCGAAGGATGACGCCGCAGGTCAGGCAATTGCTAACCGTTTTACTTCTAACATTAAAGGTCTGACTCAGGCCGCGCGTAACGCCAACGACGGAATCTCTCTGGCGCAGACCACTGAAGGCGCACTGTCTGAAATCAACAACAACTTGCAGCGTGTGCGTGAGTTGACCGTTCAGGCGACGACGGGGACTAACTCTGATTCTGACTTGTCTTCTATTCAGGACGAAATCAAATCTCGTCTGGATGAAATTGACCGTGTCTCTGGTCAGACTCAGTTCAAC…
ESC_NA4817AA	4	1	SRR9671737;ILLUMINA;Paired;;SRX6432202	ATGGCACAAGTCATTAATACCAACAGCCTCTCGCTGATCACTCAAAATAATATCAACAAGAACCAGTCTGCGCTGTCGAGTTCTATCGAGCGTCTGTCTTCTGGTTTGCGTATTAACAGTGCGAAGGATGACGCCGCAGGTCAGGCAATTGCTAACCGTTTTACTTCTAACATTAAAGGTCTGACTCAGGCCGCGCGTAACGCCAACGACGGAATCTCTCTGGCGCAGACCACTGAAGGCGCACTGTCTGAAATCAACAACAACTTGCAGCGTGTGCGTGAGTTGACCGTTCAGGCGACGACGGGGACTAACTCTGATTCTGACTTGTCTTCTATTCAGGACGAAATCAAATCTCGTCTGGATGAAATTGACCGTGTCTCTGGTCAGACTCAGTTCAAC…
ESC_NA4171AA	4	1	SRR9652062;ILLUMINA;Paired;500;SRX6413551	ATGGCACAAGTCATTAATACCAACAGCCTCTCGCTGATCACTCAAAATAATATCAACAAGAACCAGTCTGCGCTGTCGAGTTCTATCGAGCGTCTGTCTTCTGGTTTGCGTATTAACAGTGCGAAGGATGACGCCGCAGGTCAGGCAATTGCTAACCGTTTTACTTCTAACATTAAAGGTCTGACTCAGGCCGCGCGTAACGCCAACGACGGAATCTCTCTGGCGCAGACCACTGAAGGCGCACTGTCTGAAATCAACAACAACTTGCAGCGTGTGCGTGAGTTGACCGTTCAGGCGACGACGGGGACTAACTCTGATTCTGACTTGTCTTCTATTCAGGACGAAATCAAATCTCGTCTGGATGAAATTGACCGTGTCTCTGGTCAGACTCAGTTCAAC…
ESC_CA6927AA	4	1	SRR3180704;ILLUMINA;Paired;;SRX1595501	ATGGCACAAGTCATTAATACCAACAGCCTCTCGCTGATCACTCAAAATAATATCAACAAGAACCAGTCTGCGCTGTCGAGTTCTATCGAGCGTCTGTCTTCTGGTTTGCGTATTAACAGTGCGAAGGATGACGCCGCAGGTCAGGCAATTGCTAACCGTTTTACTTCTAACATTAAAGGTCTGACTCAGGCCGCGCGTAACGCCAACGACGGAATCTCTCTGGCGCAGACCACTGAAGGCGCACTGTCTGAAATCAACAACAACTTGCAGCGTGTGCGTGAGTTGACCGTTCAGGCGACGACGGGGACTAACTCTGATTCTGACTTGTCTTCTATTCAGGACGAAATCAAATCTCGTCTGGATGAAATTGACCGTGTCTCTGGTCAGACTCAGTTCAAC…
ESC_EA0845AA	4	1	SRR3882983;ILLUMINA;Paired;;SRX1939164	ATGGCACAAGTCATTAATACCAACAGCCTCTCGCTGATCACTCAAAATAATATCAACAAGAACCAGTCTGCGCTGTCGAGTTCTATCGAGCGTCTGTCTTCTGGTTTGCGTATTAACAGTGCGAAGGATGACGCCGCAGGTCAGGCAATTGCTAACCGTTTTACTTCTAACATTAAAGGTCTGACTCAGGCCGCGCGTAACGCCAACGACGGAATCTCTCTGGCGCAGACCACTGAAGGCGCACTGTCTGAAATCAACAACAACTTGCAGCGTGTGCGTGAGTTGACCGTTCAGGCGACGACGGGGACTAACTCTGATTCTGACTTGTCTTCTATTCAGGACGAAATCAAATCTCGTCTGGATGAAATTGACCGTGTCTCTGGTCAGACTCAGTTCAAC…
ESC_IA1465AA	4	1	SRR6386483;ILLUMINA;Paired;;SRX3479984	ATGGCACAAGTCATTAATACCAACAGCCTCTCGCTGATCACTCAAAATAATATCAACAAGAACCAGTCTGCGCTGTCGAGTTCTATCGAGCGTCTGTCTTCTGGTTTGCGTATTAACAGTGCGAAGGATGACGCCGCAGGTCAGGCAATTGCTAACCGTTTTACTTCTAACATTAAAGGTCTGACTCAGGCCGCGCGTAACGCCAACGACGGAATCTCTCTGGCGCAGACCACTGAAGGCGCACTGTCTGAAATCAACAACAACTTGCAGCGTGTGCGTGAGTTGACCGTTCAGGCGACGACGGGGACTAACTCTGATTCTGACTTGTCTTCTATTCAGGACGAAATCAAATCTCGTCTGGATGAAATTGACCGTGTCTCTGGTCAGACTCAGTTCAAC…
ESC_BA9838AA	5	1	ERR197182;ILLUMINA;Paired;278;ERX171871	ATGGCACAAGTCATTAATACCAACAGCCTCTCGCTGATCACTCAAAATAATATCAACAAGAACCAGTCTGCGCTGTCGAGTTCTATCGAGCGTCTGTCTTCTGGTTTGCGTATTAACAGTGCGAAGGATGACGCCGCAGGTCAGGCAATTGCTAACCGTTTTACTTCTAACATTAAAGGTCTGACTCAGGCCGCGCGTAATGCCAACGACGGTATCTCTCTGGCGCAGACCACTGAAGGCGCACTGTCTGAAATCAACAACAACTTGCAGCGTGTGCGCGAGTTGACTGTTCAGGCGACGACGGGGACTAACTCTGATTCTGACTTGTCTTCTATTCAGGACGAAATCAAATCTCGTCTGGATGAAATTGACCGTGTCTCTGGTCAGACTCAGTTCAAC…
ESC_CA1273AA	5	1	ERR144950;ILLUMINA;Paired;200;ERX120878	ATGGCACAAGTCATTAATACCAACAGCCTCTCGCTGATCACTCAAAATAATATCAACAAGAACCAGTCTGCGCTGTCGAGTTCTATCGAGCGTCTGTCTTCTGGTTTGCGTATTAACAGTGCGAAGGATGACGCCGCAGGTCAGGCAATTGCTAACCGTTTTACTTCTAACATTAAAGGTCTGACTCAGGCCGCGCGTAATGCCAACGACGGTATCTCTCTGGCGCAGACCACTGAAGGCGCACTGTCTGAAATCAACAACAACTTGCAGCGTGTGCGCGAGTTGACTGTTCAGGCGACGACGGGGACTAACTCTGATTCTGACTTGTCTTCTATTCAGGACGAAATCAAATCTCGTCTGGATGAAATTGACCGTGTCTCTGGTCAGACTCAGTTCAAC…
ESC_FA0854AA	5	1	SRR4786049;ILLUMINA;Paired;;SRX2316280	ATGGCACAAGTCATTAATACCAACAGCCTCTCGCTGATCACTCAAAATAATATCAACAAGAACCAGTCTGCGCTGTCGAGTTCTATCGAGCGTCTGTCTTCTGGTTTGCGTATTAACAGTGCGAAGGATGACGCCGCAGGTCAGGCAATTGCTAACCGTTTTACTTCTAACATTAAAGGTCTGACTCAGGCCGCGCGTAATGCCAACGACGGTATCTCTCTGGCGCAGACCACTGAAGGCGCACTGTCTGAAATCAACAACAACTTGCAGCGTGTGCGCGAGTTGACTGTTCAGGCGACGACGGGGACTAACTCTGATTCTGACTTGTCTTCTATTCAGGACGAAATCAAATCTCGTCTGGATGAAATTGACCGTGTCTCTGGTCAGACTCAGTTCAAC…
ESC_HA7858AA	5	1	traces-0JexSxX;ILLUMINA;Paired;;NA	ATGGCACAAGTCATTAATACCAACAGCCTCTCGCTGATCACTCAAAATAATATCAACAAGAACCAGTCTGCGCTGTCGAGTTCTATCGAGCGTCTGTCTTCTGGTTTGCGTATTAACAGTGCGAAGGATGACGCCGCAGGTCAGGCAATTGCTAACCGTTTTACTTCTAACATTAAAGGTCTGACTCAGGCCGCGCGTAATGCCAACGACGGTATCTCTCTGGCGCAGACCACTGAAGGCGCACTGTCTGAAATCAACAACAACTTGCAGCGTGTGCGCGAGTTGACTGTTCAGGCGACGACGGGGACTAACTCTGATTCTGACTTGTCTTCTATTCAGGACGAAATCAAATCTCGTCTGGATGAAATTGACCGTGTCTCTGGTCAGACTCAGTTCAAC…
KF1	5	1	CP007025	ATGGCACAAGTCATTAATACCAACAGCCTCTCGCTGATCACTCAAAATAATATCAACAAGAACCAGTCTGCGCTGTCGAGTTCTATCGAGCGTCTGTCTTCTGGTTTGCGTATTAACAGTGCGAAGGATGACGCCGCAGGTCAGGCAATTGCTAACCGTTTTACTTCTAACATTAAAGGTCTGACTCAGGCCGCGCGTAATGCCAACGACGGTATCTCTCTGGCGCAGACCACTGAAGGCGCACTGTCTGAAATCAACAACAACTTGCAGCGTGTGCGCGAGTTGACTGTTCAGGCGACGACGGGGACTAACTCTGATTCTGACTTGTCTTCTATTCAGGACGAAATCAAATCTCGTCTGGATGAAATTGACCGTGTCTCTGGTCAGACTCAGTTCAAC…
ESC_DA8391AA	6	1	ERR738819;ILLUMINA;Paired;500;ERX682502	ATGGCACAAGTCATTAATACCAACAGCCTCTCGCTGATCACTCAAAATAATATCAACAAGAACCAGTCTGCGCTGTCGAGTTCTATCGAGCGTCTGTCTTCTGGTTTGCGTATTAACAGTGCGAAGGATGACGCCGCAGGTCAGGCGATTGCTAACCGTTTTACTTCTAACATTAAAGGTCTGACTCAGGCCGCGCGTAACGCCAACGACGGTATCTCTCTGGCGCAGACCACTGAAGGCGCACTGTCTGAAATCAACAACAACTTGCAGCGTGTGCGTGAGTTGACTGTTCAGGCGACGACGGGGACTAACTCTGATTCTGACCTGTCTTCTATTCAGGACGAAATCAAATCTCGTCTGGATGAAATTGACCGTGTCTCTGGTCAGACTCAGTTCAAC…
ESC_EA7634AA	6	1	ERR1622510;ILLUMINA;Paired;457;ERX1692875	ATGGCACAAGTCATTAATACCAACAGCCTCTCGCTGATCACTCAAAATAATATCAACAAGAACCAGTCTGCGCTGTCGAGTTCTATCGAGCGTCTGTCTTCTGGTTTGCGTATTAACAGTGCGAAGGATGACGCCGCAGGTCAGGCGATTGCTAACCGTTTTACTTCTAACATTAAAGGTCTGACTCAGGCCGCGCGTAACGCCAACGACGGTATCTCTCTGGCGCAGACCACTGAAGGCGCACTGTCTGAAATCAACAACAACTTGCAGCGTGTGCGTGAGTTGACTGTTCAGGCGACGACGGGGACTAACTCTGATTCTGACCTGTCTTCTATTCAGGACGAAATCAAATCTCGTCTGGATGAAATTGACCGTGTCTCTGGTCAGACTCAGTTCAAC…
ESC_EA7633AA	6	1	ERR1622511;ILLUMINA;Paired;433;ERX1692876	ATGGCACAAGTCATTAATACCAACAGCCTCTCGCTGATCACTCAAAATAATATCAACAAGAACCAGTCTGCGCTGTCGAGTTCTATCGAGCGTCTGTCTTCTGGTTTGCGTATTAACAGTGCGAAGGATGACGCCGCAGGTCAGGCGATTGCTAACCGTTTTACTTCTAACATTAAAGGTCTGACTCAGGCCGCGCGTAACGCCAACGACGGTATCTCTCTGGCGCAGACCACTGAAGGCGCACTGTCTGAAATCAACAACAACTTGCAGCGTGTGCGTGAGTTGACTGTTCAGGCGACGACGGGGACTAACTCTGATTCTGACCTGTCTTCTATTCAGGACGAAATCAAATCTCGTCTGGATGAAATTGACCGTGTCTCTGGTCAGACTCAGTTCAAC…
ESC_GA1574AA	6	1	SRR5409898;ILLUMINA;Paired;500;SRX2702015	ATGGCACAAGTCATTAATACCAACAGCCTCTCGCTGATCACTCAAAATAATATCAACAAGAACCAGTCTGCGCTGTCGAGTTCTATCGAGCGTCTGTCTTCTGGTTTGCGTATTAACAGTGCGAAGGATGACGCCGCAGGTCAGGCGATTGCTAACCGTTTTACTTCTAACATTAAAGGTCTGACTCAGGCCGCGCGTAACGCCAACGACGGTATCTCTCTGGCGCAGACCACTGAAGGCGCACTGTCTGAAATCAACAACAACTTGCAGCGTGTGCGTGAGTTGACTGTTCAGGCGACGACGGGGACTAACTCTGATTCTGACCTGTCTTCTATTCAGGACGAAATCAAATCTCGTCTGGATGAAATTGACCGTGTCTCTGGTCAGACTCAGTTCAAC…
K7744	6	1	BBWB01000001-BBWB01000116	ATGGCACAAGTCATTAATACCAACAGCCTCTCGCTGATCACTCAAAATAATATCAACAAGAACCAGTCTGCGCTGTCGAGTTCTATCGAGCGTCTGTCTTCTGGTTTGCGTATTAACAGTGCGAAGGATGACGCCGCAGGTCAGGCGATTGCTAACCGTTTTACTTCTAACATTAAAGGTCTGACTCAGGCCGCGCGTAACGCCAACGACGGTATCTCTCTGGCGCAGACCACTGAAGGCGCACTGTCTGAAATCAACAACAACTTGCAGCGTGTGCGTGAGTTGACTGTTCAGGCGACGACGGGGACTAACTCTGATTCTGACCTGTCTTCTATTCAGGACGAAATCAAATCTCGTCTGGATGAAATTGACCGTGTCTCTGGTCAGACTCAGTTCAAC…
ESC_NA2613AA	7	1	SRR9332783;ILLUMINA;Paired;;SRX6099292	ATGGCACAAGTCATTAATACCAACAGCCTCTCGCTGATCACTCAAAATAATATCAACAAGAACCAGTCTGCGCTGTCGAGTTCTATCGAGCGTCTGTCTTCTGGTTTGCGTATTAACAGTGCGAAGGATGACGCCGCAGGTCAGGCAATTGCTAACCGTTTTACTTCTAACATTAAAGGTCTGACTCAGGCCGCGCGTAACGCCAACGACGGAATCTCTCTGGCGCAGACCACTGAAGGCGCACTGTCTGAAATCAACAACAACTTGCAGCGTGTGCGTGAGTTGACCGTTCAGGCGACGACGGGGACTAACTCTGATTCTGACTTGTCTTCTATTCAGGACGAAATCAAATCTCGTCTGGATGAAATTGACCGTGTCTCTGGTCAGACTCAGTTCAAC…
ESC_LA2887AA	7	1	SRR7612169;ILLUMINA;Paired;;SRX4477078	ATGGCACAAGTCATTAATACCAACAGCCTCTCGCTGATCACTCAAAATAATATCAACAAGAACCAGTCTGCGCTGTCGAGTTCTATCGAGCGTCTGTCTTCTGGTTTGCGTATTAACAGTGCGAAGGATGACGCCGCAGGTCAGGCAATTGCTAACCGTTTTACTTCTAACATTAAAGGTCTGACTCAGGCCGCGCGTAACGCCAACGACGGAATCTCTCTGGCGCAGACCACTGAAGGCGCACTGTCTGAAATCAACAACAACTTGCAGCGTGTGCGTGAGTTGACCGTTCAGGCGACGACGGGGACTAACTCTGATTCTGACTTGTCTTCTATTCAGGACGAAATCAAATCTCGTCTGGATGAAATTGACCGTGTCTCTGGTCAGACTCAGTTCAAC…
ESC_LA2815AA	7	1	SRR7612532;ILLUMINA;Paired;;SRX4477197	ATGGCACAAGTCATTAATACCAACAGCCTCTCGCTGATCACTCAAAATAATATCAACAAGAACCAGTCTGCGCTGTCGAGTTCTATCGAGCGTCTGTCTTCTGGTTTGCGTATTAACAGTGCGAAGGATGACGCCGCAGGTCAGGCAATTGCTAACCGTTTTACTTCTAACATTAAAGGTCTGACTCAGGCCGCGCGTAACGCCAACGACGGAATCTCTCTGGCGCAGACCACTGAAGGCGCACTGTCTGAAATCAACAACAACTTGCAGCGTGTGCGTGAGTTGACCGTTCAGGCGACGACGGGGACTAACTCTGATTCTGACTTGTCTTCTATTCAGGACGAAATCAAATCTCGTCTGGATGAAATTGACCGTGTCTCTGGTCAGACTCAGTTCAAC…
A32-5al	8	1	BJWW01000001-BJWW01000149	ATGGCACAAGTCATTAATACCAACAGCCTCTCGCTGATCACTCAAAATAATATCAACAAGAACCAGTCTGCGCTGTCGAGTTCTATCGAGCGTCTGTCTTCTGGTTTGCGTATTAACAGTGCGAAGGATGACGCCGCAGGTCAGGCAATTGCTAACCGTTTTACTTCTAACATTAAAGGTCTGACTCAGGCCGCGCGTAACGCCAACGACGGAATCTCTCTGGCGCAGACCACTGAAGGCGCACTGTCTGAAATCAACAACAACTTGCAGCGTGTGCGTGAGTTGACCGTTCAGGCGACGACGGGGACTAACTCTGATTCTGACTTGTCTTCTATTCAGGACGAAATCAAATCTCGTCTGGATGAAATTGACCGTGTCTCTGGTCAGACTCAGTTCAAC…
ESC_HA7886AA	8	1	traces-0cThcKe;ILLUMINA;Paired;;NA	ATGGCACAAGTCATTAATACCAACAGCCTCTCGCTGATCACTCAAAATAATATCAACAAGAACCAGTCTGCGCTGTCGAGTTCTATCGAGCGTCTGTCTTCTGGTTTGCGTATTAACAGTGCGAAGGATGACGCCGCAGGTCAGGCAATTGCTAACCGTTTTACTTCTAACATTAAAGGTCTGACTCAGGCCGCGCGTAACGCCAACGACGGAATCTCTCTGGCGCAGACCACTGAAGGCGCACTGTCTGAAATCAACAACAACTTGCAGCGTGTGCGTGAGTTGACCGTTCAGGCGACGACGGGGACTAACTCTGATTCTGACTTGTCTTCTATTCAGGACGAAATCAAATCTCGTCTGGATGAAATTGACCGTGTCTCTGGTCAGACTCAGTTCAAC…
EC05-44	9	1	BBVX01000001-BBVX01000043	ATGGCACAAGTCATTAATACCAACAGCCTCTCGCTGATCACTCAAAATAATATCAACAAGAACCAGTCTGCGCTGTCGAGTTCTATCGAGCGTCTGTCTTCTGGTTTGCGTATTAACAGTGCGAAGGATGACGCTGCAGGTCAGGCGATTGCTAACCGTTTTACTTCTAACATTAAAGGTCTGACTCAGGCCGCGCGTAACGCCAACGACGGTATCTCTCTGGCGCAGACCACTGAAGGCGCACTGTCTGAAATCAACAACAACTTGCAGCGTGTGCGTGAGTTGACCGTTCAGGCGACGACGGGGACTAACTCTGATTCTGACCTGTCTTCTATTCAGGACGAAATCAAATCCCGTCTGGATGAAATTGACCGTGTCTCCGGTCAGACTCAGTTCAAC…
ESC_BA0756AA	9	1	SRR1999986;ILLUMINA;Paired;;SRX1011997	ATGGCACAAGTCATTAATACCAACAGCCTCTCGCTGATCACTCAAAATAATATCAACAAGAACCAGTCTGCGCTGTCGAGTTCTATCGAGCGTCTGTCTTCTGGTTTGCGTATTAACAGTGCGAAGGATGACGCTGCAGGTCAGGCGATTGCTAACCGTTTTACTTCTAACATTAAAGGTCTGACTCAGGCCGCGCGTAACGCCAACGACGGTATCTCTCTGGCGCAGACCACTGAAGGCGCACTGTCTGAAATCAACAACAACTTGCAGCGTGTGCGTGAGTTGACCGTTCAGGCGACGACGGGGACTAACTCTGATTCTGACCTGTCTTCTATTCAGGACGAAATCAAATCCCGTCTGGATGAAATTGACCGTGTCTCCGGTCAGACTCAGTTCAAC…
ESC_IA1043AA	10	1	SRR6373701;ILLUMINA;Paired;;SRX3468548	ATGGCACAAGTCATTAATACCAACAGCCTCTCGCTGATCACTCAAAATAATATCAACAAGAACCAGTCTGCGCTGTCGAGTTCTATCGAGCGTCTGTCTTCTGGTTTGCGTATTAACAGTGCGAAGGATGACGCTGCAGGTCAGGCGATTGCTAACCGTTTTACTTCTAACATTAAAGGTCTGACTCAGGCCGCGCGTAACGCCAACGACGGTATCTCTCTGGCGCAGACCACTGAAGGCGCACTGTCTGAAATCAACAACAACTTGCAGCGTGTGCGTGAGTTGACCGTTCAGGCGACGACGGGGACTAACTCTGATTCTGACCTGTCTTCTATTCAGGACGAAATCAAATCCCGTCTGGATGAAATTGACCGTGTCTCCGGTCAGACTCAGTTCAAC…
NIAH_Bird 16	10	1	BBVJ01000001-BBVJ01000145	ATGGCACAAGTCATTAATACCAACAGCCTCTCGCTGATCACTCAAAATAATATCAACAAGAACCAGTCTGCGCTGTCGAGTTCTATCGAGCGTCTGTCTTCTGGTTTGCGTATTAACAGTGCGAAGGATGACGCTGCAGGTCAGGCGATTGCTAACCGTTTTACTTCTAACATTAAAGGTCTGACTCAGGCCGCGCGTAACGCCAACGACGGTATCTCTCTGGCGCAGACCACTGAAGGCGCACTGTCTGAAATCAACAACAACTTGCAGCGTGTGCGTGAGTTGACCGTTCAGGCGACGACGGGGACTAACTCTGATTCTGACCTGTCTTCTATTCAGGACGAAATCAAATCCCGTCTGGATGAAATTGACCGTGTCTCCGGTCAGACTCAGTTCAAC…
2012EL-1823B	-	1	CP030783	ATGGCACAAGTCATTAATACCAACAGCCTCTCGCTGATCACTCAAAATAATATCAACAAGAACCAGTCTGCGCTGTCGAGTTCTATCGAGCGTCTGTCTTCTGGTTTGCGTATTAACAGTGCGAAGGATGACGCCGCAGGTCAGGCGATTGCTAACCGTTTTACTTCTAACATTAAAGGTCTGACTCAGGCCGCGCGTAACGCCAACGACGGTATCTCTCTGGCGCAGACCACTGAAGGCGCACTGTCTGAAATCAACAACAACTTGCAGCGTGTGCGTGAGTTGACCGTTCAGGCGACGACGGGGACTAACTCTGATTCTGACTTGTCTTCTATTCAGGACGAAATCAAATCTCGTCTGGATGAAATTGACCGTGTCTCTGGTCAGACTCAGTTCAAC…
CB9791	-	1	BBVS01000001-BBVS01000100	ATGGCACAAGTCATTAATACCAACAGCCTCTCGCTGATCACTCAAAATAATATCAACAAGAACCAGTCTGCGCTGTCGAGTTCTATCGAGCGTCTGTCTTCTGGTTTGCGTATTAACAGTGCGAAGGATGACGCCGCAGGTCAGGCAATTGCTAACCGTTTTACTTCTAACATTAAAGGTCTGACTCAGGCCGCGCGTAACGCCAACGACGGAATCTCTCTGGCGCAGACCACTGAAGGCGCACTGTCTGAAATCAACAACAACTTGCAGCGTGTGCGTGACTTGACCGTTCAGGCGACGACGGGGACTAACTCTGATTCTGACTTGTCTTCTATTCAGGACGAAATCAAATCTCGTCTGGATGAAATTGACCGTGTCTCTGGTCAGACTCAGTTCAAC…
EC05-81	-	1	BBVY01000001-BBVY01000050	ATGGCACAAGTCATTAATACCAACAGCCTCTCGCTGATCACTCAAAATAATATCAATAAGAACCAGTCTGCGCTGTCGAGTTCTATCGAGCGTCTGTCTTCTGGTTTGCGTATTAACAGTGCGAAGGATGACGCCGCAGGTCAGGCGATTGCTAACCGTTTTACTTCTAACATTAAAGGTCTGACTCAGGCCGCGCGTAACGCCAACGACGGTATCTCTCTGGCGCAGACCACTGAAGGCGCACTGTCTGAAATCAACAACAACTTGCAGCGTGTGCGTGAGTTGACTGTTCAGGCGACGACGGGGACTAACTCTGATTCTGACCTGTCTTCTATTCAGGACGAAATCAAATCTCGTCTGGATGAAATTGACCGTGTCTCTGGTCAGACTCAGTTCAAC…
ESC_GA5773AA	-	1	SRR5590313;ILLUMINA;Paired;;SRX2847419	ATGGCACAAGTCATTAATACCAACAGCCTCTCGCTGATCACTCAAAATAATATCAACAAGAACCAGTCTGCGCTGTCGAGTTCTATCGAGCGTCTGTCTTCTGGTTTGCGTATTAACAGTGCGAAGGATGACGCCGCAGGTCAGGCAATTGCTAACCGTTTTACTTCTAACATTAAAGGTCTGACTCAGGCCGCGCGTAATGCCAACGACGGTATCTCTCTGGCGCAGACCACTGAAGGCGCACTGTCTGAAATCAACAACAACTTGCAGCGTGTGCGCGAGTTGACTGTTCAGGCGACGACGGGGACTAACTCTGATTCTGACTTGTCTTCTATTCAGGACGAAATCAAATCTCGTCTGGATGAAATTGACCGTGTCTCTGGTCAGACTCAGTTCAAC…
ESC_HA7888AA	31	1	traces-0ZsmjZx;ILLUMINA;Paired;;NA	ATGGCACAAGTCATTAATACCAACAGCCTCTCGCTGATCACTCAAAATAATATCAACAAGAACCAGTCTGCGCTGTCGAGTTCTATCGAGCGTCTGTCTTCTGGTTTGCGTATTAACAGTGCGAAGGATGACGCCGCAGGTCAGGCAATTGCTAACCGTTTTACTTCTAACATTAAAGGTCTGACTCAGGCCGCGCGTAACGCCAACGACGGAATCTCTCTGGCGCAGACCACTGAAGGCGCACTGTCTGAAATCAACAACAACTTGCAGCGTGTGCGTGAGTTGACCGTTCAGGCGACGACGGGGACTAACTCTGATTCTGACTTGTCTTCTATTCAGGACGAAATCAAATCTCGTCTGGATGAAATTGACCGTGTCTCTGGTCAGACTCAGTTCAAC…
ESC_IA1030AA	-	1	SRR6373718;ILLUMINA;Paired;;SRX3468565	ATGGCACAAGTCATTAATACCAACAGCCTCTCGCTGATCACTCAAAATAATATCAACAAGAACCAGTCTGCGCTGTCGAGTTCTATCGAGCGTCTGTCTTCTGGTTTGCGTATTAACAGTGCGAAGGATGACGCCGCAGGTCAGGCAATTGCTAACCGTTTTACTTCTAACATTAAAGGTCTGACTCAGGCCGCGCGTAATGCCAACGACGGTATCTCTCTGGCGCAGACCACTGAAGGCGCACTGTCTGAAATCAACAACAACTTGCAGCGTGTGCGCGAGTTGACTGTTCAGGCGACGACGGGGACTAACTCTGATTCTGACTTGTCTTCTATTCAGGACGAAATCAAATCTCGTCTGGATGAAATTGACCGTGTCTCTGGTCAGACTCAGTTCAAC…
ESC_IA1468AA	-	1	traces-0lzqGHx;ILLUMINA;Paired;;NA	ATGGCACAAGTCATTAATACCAACAGCCTCTCGCTGATCACTCAAAATAATATCAACAAGAACCAGTCTGCGCTGTCGAGTTCTATCGAGCGTCTGTCTTCTGGTTTGCGTATTAACAGTGCGAAGGATGACGCCGCAGGTCAGGCAATTGCTAACCGTTTTACTTCTAACATTAAAGGTCTGATTCAGGCCGCGCGTAATGCCAACGACGGTATCTCTCTGGCGCAGACCACTGAAGGCGCACTGTCTGAAATCAACAACAACTTGCAGCGTGTGCGCGAGTTGACTGTTCAGGCGACGACGGGGACTAACTCTGATTCTGACTTGTCTTCTATTCAGGACGAAATCAAATCTCGTCTGGATGAAATTGACCGTGTCTCTGGTCAGACTCAGTTCAAC…
ESC_JA4047AA	-	1	SRR7417192;ILLUMINA;Paired;;SRX4288149	ATGGCACAAGTCATTAATACCAACAGCCTCTCGCTGATCACTCAAAATAATATCAACAAGAACCAGTCTGCGCTGTCGAGTTCTATCGAGCGTCTGTCTTCTGGTTTGCGTATTAACAGTGCGAAGGATGACGCCGCAGGTCAGGCAATTGCTAACCGTTTTACTTCTAACATTAAAGGTCTGACTCAGGCCGCGCGTAATGCCAACGACGGTATCTCTCTGGCGCAGACCACTGAAGGCGCACTGTCTGAAATCAACAACAACTTGCAGCGTGTGCGCGAGTTGACTGTTCAGGCGACGACGGGGACTAACTCTGATTCTGACTTGTCTTCTATTCAGGACGAAATCAAATCTCGTCTGGATGAAATTGACCGTGTCTCTGGTCAGACTCAGTTCAAC…
ESC_LA2730AA	-	1	SRR7612383;ILLUMINA;Paired;;SRX4477346	ATGGCACAAGTCATTAATACCAACAGCCTCTCGCTGAACACTCAAAATAATATCAACAAGAACCAGTCTGCGCTGTCGAGTTCTATCGAGCGTCTGTCTTCTGGTTTGCGTATTAACAGTGCGAAGGATGACGCCGCAGGTCAGGCAATTGCTAACCGTTTTACTTCTAACATTAAAGGTCTGACTCAGGCCGCGCGTAACGCCAACGACGGAATCTCTCTGGCGCAGACCACTGAAGGCGCACTGTCTGAAATCAACAACAACTTGCAGCGTGTGCGTGAGTTGACCGTTCAGGCGACGACGGGGACTAACTCTGATTCTGACTTGTCTTCTATTCAGGACGAAATCAAATCTCGTCTGGATGAAATTGACCGTGTCTCTGGTCAGACTCAGTTCAAC…
NIAH_Bird 23	-	1	BBVL01000001-BBVL01000102	ATGGCACAAGTCATTAATACCAACAGCCTCTCGCTGATCACTCAAAATAATATCAACAAGAACCAGTCTGCGCTGTCGAGTTCTATCGAGCGTCTGTCTTCTGGTTTGCGTATTAACAGTGCGAAGGATGACGCCGCAGGTCAGGCAATTGCTAACCGTTTTACTTCTAACATTAAAGGTCTGACTCAGGCCGCGCGTAACGCCAACGACGGAATCTCTCTGGCGCAGACCACTGAAGGCGCACTGTCTGAAATCAACAACAACTTGCAGCGTGTGCGTGAGTTGACCGTTCAGGCGACGACGGGGACTAACTCTGATTCTGACTTGTCTTCTATTCAGGACGAAATCAAATCTCGTCTGGATGAAATTGACCGTGTCTCTGGTCAGACTCAGTTCAAC…
ESC_CA1246AA	11	2	ERR144938;ILLUMINA;Paired;200;ERX120866	ATGGCACAAGTCATTAATACCAACAGCCTCTCGCTGATCACTCAAAATAATATCAACAAGAACCAGTCTGCGCTGTCGAGTTCTATCGAGCGTCTGTCTTCTGGTTTGCGTATTAACAGTGCGAAGGATGACGCCGCAGGTCAGGCAATTGCTAACCGTTTTACTTCTAACATTAAAGGTCTGACTCAGGCCGCGCGTAACGCCAACGACGGAATCTCTCTGGCGCAGACCACTGAAGGCGCACTGTCTGAAATCAACAACAACTTGCAGCGTGTGCGTGAGTTGACCGTTCAGGCGACGACGGGGACTAACTCTGATTCTGACTTGTCTTCTATTCAGGACGAAATCAAATCTCGTCTGGATGAAATTGACCGTGTCTCTGGTCAGACTCAGTTCAAC…
ESC_CA6012AA	11	2	SRR3136879;ILLUMINA;Paired;500;SRX1555454	ATGGCACAAGTCATTAATACCAACAGCCTCTCGCTGATCACTCAAAATAATATCAACAAGAACCAGTCTGCGCTGTCGAGTTCTATCGAGCGTCTGTCTTCTGGTTTGCGTATTAACAGTGCGAAGGATGACGCCGCAGGTCAGGCAATTGCTAACCGTTTTACTTCTAACATTAAAGGTCTGACTCAGGCCGCGCGTAACGCCAACGACGGAATCTCTCTGGCGCAGACCACTGAAGGCGCACTGTCTGAAATCAACAACAACTTGCAGCGTGTGCGTGAGTTGACCGTTCAGGCGACGACGGGGACTAACTCTGATTCTGACTTGTCTTCTATTCAGGACGAAATCAAATCTCGTCTGGATGAAATTGACCGTGTCTCTGGTCAGACTCAGTTCAAC…
ESC_CA6016AA	11	2	SRR3136875;ILLUMINA;Paired;500;SRX1555450	ATGGCACAAGTCATTAATACCAACAGCCTCTCGCTGATCACTCAAAATAATATCAACAAGAACCAGTCTGCGCTGTCGAGTTCTATCGAGCGTCTGTCTTCTGGTTTGCGTATTAACAGTGCGAAGGATGACGCCGCAGGTCAGGCAATTGCTAACCGTTTTACTTCTAACATTAAAGGTCTGACTCAGGCCGCGCGTAACGCCAACGACGGAATCTCTCTGGCGCAGACCACTGAAGGCGCACTGTCTGAAATCAACAACAACTTGCAGCGTGTGCGTGAGTTGACCGTTCAGGCGACGACGGGGACTAACTCTGATTCTGACTTGTCTTCTATTCAGGACGAAATCAAATCTCGTCTGGATGAAATTGACCGTGTCTCTGGTCAGACTCAGTTCAAC…
ESC_DA8904AA	11	2	SRR1816440;ILLUMINA;Paired;;SRX888812	ATGGCACAAGTCATTAATACCAACAGCCTCTCGCTGATCACTCAAAATAATATCAACAAGAACCAGTCTGCGCTGTCGAGTTCTATCGAGCGTCTGTCTTCTGGTTTGCGTATTAACAGTGCGAAGGATGACGCCGCAGGTCAGGCAATTGCTAACCGTTTTACTTCTAACATTAAAGGTCTGACTCAGGCCGCGCGTAACGCCAACGACGGAATCTCTCTGGCGCAGACCACTGAAGGCGCACTGTCTGAAATCAACAACAACTTGCAGCGTGTGCGTGAGTTGACCGTTCAGGCGACGACGGGGACTAACTCTGATTCTGACTTGTCTTCTATTCAGGACGAAATCAAATCTCGTCTGGATGAAATTGACCGTGTCTCTGGTCAGACTCAGTTCAAC…
ESC_FA8025AA	11	2	ERR1544897;ILLUMINA;Paired;232;ERX1615667	ATGGCACAAGTCATTAATACCAACAGCCTCTCGCTGATCACTCAAAATAATATCAACAAGAACCAGTCTGCGCTGTCGAGTTCTATCGAGCGTCTGTCTTCTGGTTTGCGTATTAACAGTGCGAAGGATGACGCCGCAGGTCAGGCAATTGCTAACCGTTTTACTTCTAACATTAAAGGTCTGACTCAGGCCGCGCGTAACGCCAACGACGGAATCTCTCTGGCGCAGACCACTGAAGGCGCACTGTCTGAAATCAACAACAACTTGCAGCGTGTGCGTGAGTTGACCGTTCAGGCGACGACGGGGACTAACTCTGATTCTGACTTGTCTTCTATTCAGGACGAAATCAAATCTCGTCTGGATGAAATTGACCGTGTCTCTGGTCAGACTCAGTTCAAC…
ESC_FA8015AA	11	2	ERR1544907;ILLUMINA;Paired;233;ERX1615677	ATGGCACAAGTCATTAATACCAACAGCCTCTCGCTGATCACTCAAAATAATATCAACAAGAACCAGTCTGCGCTGTCGAGTTCTATCGAGCGTCTGTCTTCTGGTTTGCGTATTAACAGTGCGAAGGATGACGCCGCAGGTCAGGCAATTGCTAACCGTTTTACTTCTAACATTAAAGGTCTGACTCAGGCCGCGCGTAACGCCAACGACGGAATCTCTCTGGCGCAGACCACTGAAGGCGCACTGTCTGAAATCAACAACAACTTGCAGCGTGTGCGTGAGTTGACCGTTCAGGCGACGACGGGGACTAACTCTGATTCTGACTTGTCTTCTATTCAGGACGAAATCAAATCTCGTCTGGATGAAATTGACCGTGTCTCTGGTCAGACTCAGTTCAAC…
G-3-3al	11	2	BJWN01000001-BJWN01000174	ATGGCACAAGTCATTAATACCAACAGCCTCTCGCTGATCACTCAAAATAATATCAACAAGAACCAGTCTGCGCTGTCGAGTTCTATCGAGCGTCTGTCTTCTGGTTTGCGTATTAACAGTGCGAAGGATGACGCCGCAGGTCAGGCAATTGCTAACCGTTTTACTTCTAACATTAAAGGTCTGACTCAGGCCGCGCGTAACGCCAACGACGGAATCTCTCTGGCGCAGACCACTGAAGGCGCACTGTCTGAAATCAACAACAACTTGCAGCGTGTGCGTGAGTTGACCGTTCAGGCGACGACGGGGACTAACTCTGATTCTGACTTGTCTTCTATTCAGGACGAAATCAAATCTCGTCTGGATGAAATTGACCGTGTCTCTGGTCAGACTCAGTTCAAC…
NIAH_Bird 25	11	2	BBVN01000001-BBVN01000113	ATGGCACAAGTCATTAATACCAACAGCCTCTCGCTGATCACTCAAAATAATATCAACAAGAACCAGTCTGCGCTGTCGAGTTCTATCGAGCGTCTGTCTTCTGGTTTGCGTATTAACAGTGCGAAGGATGACGCCGCAGGTCAGGCAATTGCTAACCGTTTTACTTCTAACATTAAAGGTCTGACTCAGGCCGCGCGTAACGCCAACGACGGAATCTCTCTGGCGCAGACCACTGAAGGCGCACTGTCTGAAATCAACAACAACTTGCAGCGTGTGCGTGAGTTGACCGTTCAGGCGACGACGGGGACTAACTCTGATTCTGACTTGTCTTCTATTCAGGACGAAATCAAATCTCGTCTGGATGAAATTGACCGTGTCTCTGGTCAGACTCAGTTCAAC…
ESC_BA8872AA	12	2	ERR294535;ILLUMINA;Paired;224;ERX267868	ATGGCACAAGTCATTAATACCAACAGCCTCTCGCTGATCACTCAAAATAATATCAACAAGAACCAGTCTGCGCTGTCGAGTTCTATCGAGCGTCTGTCTTCTGGTTTGCGTATTAACAGTGCGAAGGATGACGCCGCAGGTCAGGCGATTGCTAACCGTTTTACTTCTAACATTAAAGGTCTGACTCAGGCCGCGCGTAACGCCAACGACGGTATCTCTCTGGCGCAGACCACTGAAGGCGCACTGTCTGAAATCAACAACAACTTGCAGCGTGTGCGTGAGTTGACCGTTCAGGCGACGACGGGGACTAACTCTGATTCTGACTTGTCTTCTATTCAGGACGAAATCAAATCTCGTCTGGATGAAATTGACCGTGTCTCTGGTCAGACTCAGTTCAAC…
ESC_EA5765AA	12	2	traces-0NWGrwg;ILLUMINA;Paired;;NA	ATGGCACAAGTCATTAATACCAACAGCCTCTCGCTGATCACTCAAAATAATATCAACAAGAACCAGTCTGCGCTGTCGAGTTCTATCGAGCGTCTGTCTTCTGGTTTGCGTATTAACAGTGCGAAGGATGACGCCGCAGGTCAGGCGATTGCTAACCGTTTTACTTCTAACATTAAAGGTCTGACTCAGGCCGCGCGTAACGCCAACGACGGTATCTCTCTGGCGCAGACCACTGAAGGCGCACTGTCTGAAATCAACAACAACTTGCAGCGTGTGCGTGAGTTGACCGTTCAGGCGACGACGGGGACTAACTCTGATTCTGACTTGTCTTCTATTCAGGACGAAATCAAATCTCGTCTGGATGAAATTGACCGTGTCTCTGGTCAGACTCAGTTCAAC…
ESC_GA6421AA	12	2	traces-0HhOCwq;ILLUMINA;Paired;;NA	ATGGCACAAGTCATTAATACCAACAGCCTCTCGCTGATCACTCAAAATAATATCAACAAGAACCAGTCTGCGCTGTCGAGTTCTATCGAGCGTCTGTCTTCTGGTTTGCGTATTAACAGTGCGAAGGATGACGCCGCAGGTCAGGCGATTGCTAACCGTTTTACTTCTAACATTAAAGGTCTGACTCAGGCCGCGCGTAACGCCAACGACGGTATCTCTCTGGCGCAGACCACTGAAGGCGCACTGTCTGAAATCAACAACAACTTGCAGCGTGTGCGTGAGTTGACCGTTCAGGCGACGACGGGGACTAACTCTGATTCTGACTTGTCTTCTATTCAGGACGAAATCAAATCTCGTCTGGATGAAATTGACCGTGTCTCTGGTCAGACTCAGTTCAAC…
ESC_HA7857AA	12	2	traces-0nYJULX;ILLUMINA;Paired;;NA	ATGGCACAAGTCATTAATACCAACAGCCTCTCGCTGATCACTCAAAATAATATCAACAAGAACCAGTCTGCGCTGTCGAGTTCTATCGAGCGTCTGTCTTCTGGTTTGCGTATTAACAGTGCGAAGGATGACGCCGCAGGTCAGGCGATTGCTAACCGTTTTACTTCTAACATTAAAGGTCTGACTCAGGCCGCGCGTAACGCCAACGACGGTATCTCTCTGGCGCAGACCACTGAAGGCGCACTGTCTGAAATCAACAACAACTTGCAGCGTGTGCGTGAGTTGACCGTTCAGGCGACGACGGGGACTAACTCTGATTCTGACTTGTCTTCTATTCAGGACGAAATCAAATCTCGTCTGGATGAAATTGACCGTGTCTCTGGTCAGACTCAGTTCAAC…
ESC_HA7880AA	12	2	traces-0WmNqTi;ILLUMINA;Paired;;NA	ATGGCACAAGTCATTAATACCAACAGCCTCTCGCTGATCACTCAAAATAATATCAACAAGAACCAGTCTGCGCTGTCGAGTTCTATCGAGCGTCTGTCTTCTGGTTTGCGTATTAACAGTGCGAAGGATGACGCCGCAGGTCAGGCGATTGCTAACCGTTTTACTTCTAACATTAAAGGTCTGACTCAGGCCGCGCGTAACGCCAACGACGGTATCTCTCTGGCGCAGACCACTGAAGGCGCACTGTCTGAAATCAACAACAACTTGCAGCGTGTGCGTGAGTTGACCGTTCAGGCGACGACGGGGACTAACTCTGATTCTGACTTGTCTTCTATTCAGGACGAAATCAAATCTCGTCTGGATGAAATTGACCGTGTCTCTGGTCAGACTCAGTTCAAC…
ESC_JA0673AA	12	2	SRR7236585;ILLUMINA;Paired;;SRX4142830	ATGGCACAAGTCATTAATACCAACAGCCTCTCGCTGATCACTCAAAATAATATCAACAAGAACCAGTCTGCGCTGTCGAGTTCTATCGAGCGTCTGTCTTCTGGTTTGCGTATTAACAGTGCGAAGGATGACGCCGCAGGTCAGGCGATTGCTAACCGTTTTACTTCTAACATTAAAGGTCTGACTCAGGCCGCGCGTAACGCCAACGACGGTATCTCTCTGGCGCAGACCACTGAAGGCGCACTGTCTGAAATCAACAACAACTTGCAGCGTGTGCGTGAGTTGACCGTTCAGGCGACGACGGGGACTAACTCTGATTCTGACTTGTCTTCTATTCAGGACGAAATCAAATCTCGTCTGGATGAAATTGACCGTGTCTCTGGTCAGACTCAGTTCAAC…
06-3542	13	2	CP034162	ATGGCACAAGTCATTAATACCAACAGCCTCTCGCTGATCACTCAAAATAATATCAACAAGAACCAGTCTGCGCTGTCGAGTTCTATCGAGCGTCTGTCTTCTGGTTTGCGTATTAACAGTGCGAAGGATGACGCCGCAGGTCAGGCAATTGCTAACCGTTTTACTTCTAACATTAAAGGTCTGACTCAGGCCGCGCGTAACGCCAACGACGGAATCTCTCTGGCGCAGACCACTGAAGGCGCACTGTCTGAAATCAACAACAACTTGCAGCGTGTGCGTGAGTTGACCGTTCAGGCGACGACGGGGACTAACTCTGATTCTGACTTGTCTTCTATTCAGGACGAAATCAAATCTCGTCTGGATGAAATTGACCGTGTCTCTGGTCAGACTCAGTTCAAC…
ESC_HA7870AA	13	2	traces-0XkIuhK;ILLUMINA;Paired;;NA	ATGGCACAAGTCATTAATACCAACAGCCTCTCGCTGATCACTCAAAATAATATCAACAAGAACCAGTCTGCGCTGTCGAGTTCTATCGAGCGTCTGTCTTCTGGTTTGCGTATTAACAGTGCGAAGGATGACGCCGCAGGTCAGGCAATTGCTAACCGTTTTACTTCTAACATTAAAGGTCTGACTCAGGCCGCGCGTAACGCCAACGACGGAATCTCTCTGGCGCAGACCACTGAAGGCGCACTGTCTGAAATCAACAACAACTTGCAGCGTGTGCGTGAGTTGACCGTTCAGGCGACGACGGGGACTAACTCTGATTCTGACTTGTCTTCTATTCAGGACGAAATCAAATCTCGTCTGGATGAAATTGACCGTGTCTCTGGTCAGACTCAGTTCAAC…
ESC_BA0332AA	14	2	SRR1570064;ILLUMINA;Paired;500;SRX696405,SRR2015138;ILLUMINA;Paired;;SRX1022467	ATGGCACAAGTCATTAATACCAACAGCCTCTCGCTGATCACTCAAAATAATATCAACAAGAACCAGTCTGCGCTGTCGAGTTCTATCGAGCGTCTGTCTTCTGGTTTGCGTATTAACAGTGCGAAGGATGACGCCGCAGGTCAGGCAATTGCTAACCGTTTTACTTCTAACATTAAAGGTCTGACTCAGGCCGCGCGTAACGCCAACGACGGAATCTCTCTGGCGCAGACCACTGAAGGCGCACTGTCTGAAATCAACAACAACTTGCAGCGTGTGCGTGAGTTGACCGTTCAGGCGACGACGGGGACTAACTCTGATTCTGACTTGTCTTCTATTCAGGACGAAATCAAATCTCGTCTGGATGAAATTGACCGTGTCTCTGGTCAGACTCAGTTCAAC…
ESC_LA2972AA	14	2	SRR7612302;ILLUMINA;Paired;;SRX4476945	ATGGCACAAGTCATTAATACCAACAGCCTCTCGCTGATCACTCAAAATAATATCAACAAGAACCAGTCTGCGCTGTCGAGTTCTATCGAGCGTCTGTCTTCTGGTTTGCGTATTAACAGTGCGAAGGATGACGCCGCAGGTCAGGCAATTGCTAACCGTTTTACTTCTAACATTAAAGGTCTGACTCAGGCCGCGCGTAACGCCAACGACGGAATCTCTCTGGCGCAGACCACTGAAGGCGCACTGTCTGAAATCAACAACAACTTGCAGCGTGTGCGTGAGTTGACCGTTCAGGCGACGACGGGGACTAACTCTGATTCTGACTTGTCTTCTATTCAGGACGAAATCAAATCTCGTCTGGATGAAATTGACCGTGTCTCTGGTCAGACTCAGTTCAAC…
ESC_BA9791AA	-	2	ERR197229;ILLUMINA;Paired;278;ERX171918	ATGGCACAAGTCATTAATACCAACAGCCTCTCGCTGATCACTCAAAATAATATCAACAAGAACCAGTCTGCGCTGTCGAGTTCTATCGAGCGTCTGTCTTCTGGTTTGCGTATTAACAGTGCGAAGGATGACGCCGCAGGTCAGGCAATTGCTAACCGTTTTACTTCTAACATTAAAGGTCTGACTCAGGCCGCGCGTAACGCCAACGACGGAATCTCTCTGGCGCAGACCACTGAAGGCGCACTGTCTGAAATCAACAACAACTTGCAGCGTGTGCGTGAGTTGACCGTTCAGGCGACGACGGGGACTAACTCTGATTCTGACTTGTCTTCTATTCAGGACGAAATCAAATCTCGTCTGGATGAAATTGACCGTGTCTCTGGTCAGACTCAGTTCAAC…
ESC_BA0758AA	-	2	SRR1999985;ILLUMINA;Paired;;SRX1011996	ATGGCACAAGTCATTAATACCAACAGCCTCTCGCTGATCACTCAAAATAATATCAACAAGAACCAGTCTGCGCTGTCGAGTTCTATCGAGCGTCTGTCTTCTGGTTTGCGTATTAACAGTGCGAAGGATGACGCCGCAGGTCAGGCAATTGCTAACCGTTTTACTTCTAACATTAAAGGTCTGACTCAGGCCGCGCGTAACGCCAACGACGGAATCTCTCTGGCGCAGACCACTGAAGGCGCACTGTCTGAAATCAACAACAACTTGCAGCGTGTGCGTGAGTTGACCGTTCAGGCGACGACGGGGACTAACTCTGATTCTGACTTGTCTTCTATTCAGGACGAAATCAAATCTCGTCTGGATGAAATTGACCGTGTCTCTGGTCAGACTCAGTTCAAC…
K7756	-	2	BBWC01000001-BBWC01000053	ATGGCACAAGTCATTAATACCAACAGCCTCTCGCTGATCACTCAAAATAATATCAACAAGAACCAGTCTGCGCTGTCGAGTTCTATCGAGCGTCTGTCTTCTGGTTTGCGTATTAACAGTGCGAAGGATGACGCCGCAGGTCAGGCAATTGCTAACCGTTTTACTTCTAACATTAAAGGTCTGACTCAGGCCGCGCGTAACGCCAACGACGGAATCTCTCTGGCGCAGACCACTGAAGGCGCACTGTCTGAAATCAACAACAACTTGCAGCGTGTGCGTGAGTTGACCGTTCAGGCGACGACGGGGACTAACTCTGATTCTGACTTGTCTTCTATTCAGGACGAAATCAAATCTCGTCTGGATGAAATTGACCGTGTCTCTGGTCAGACTCAGTTCAAC…
ZZG-12-3	-	2	BJWO01000001-BJWO01000087	ATGGCACAAGTCATTAATACCAACAGCCTCTCGCTGATCACTCAAAATAATATCAATAAGAACCAGTCTGCGCTGTCGAGCTCTATCGAGCGTCTGTCTTCTGGTTTGCGTATTAACAGTGCGAAGGATGACGCCGCAGGTCAGGCGATTGCTAACCGTTTTACTTCTAACATTAAAGGTCTGACTCAGGCCGCGCGTAACGCCAACGACGGTATCTCTCTGGCGCAGACCACTGAAGGCGCACTGTCTGAAATCAACAACAATTTGCAGCGTGTGCGTGAGTTGACCGTTCAGGCGACGACGGGGACTAACTCTGATTCTGACTTGTCTTCTATTCAGGACGAAATCAAATCCCGTCTGGATGAAATTGACCGTGTCTCTGGTCAGACTCAGTTCAAC…
ESC_BA5928AA	15	3	ERR200306;ILLUMINA;Paired;250;ERX175009	ATGGCACAAGTCATTAATACCAACAGCCTCTCGCTGATCACTCAAAATAATATCAACAAGAACCAGTCTGCGCTGTCGAGTTCTATCGAGCGTCTGTCTTCTGGTTTGCGTATTAACAGTGCGAAGGATGACGCCGCAGGTCAGGCGATTGCTAACCGTTTTACTTCTAACATTAAAGGTCTGACTCAGGCCGCGCGTAACGCCAACGACGGTATCTCTCTGGCGCAGACCACTGAAGGCGCACTGTCTGAAATCAACAACAACTTGCAGCGTGTGCGTGAGTTGACTGTTCAGGCGACGACGGGGACTAACTCTGATTCTGACCTGTCTTCTATTCAGGACGAAATCAAATCTCGTCTGGATGAAATTGACCGTGTCTCTGGTCAGACTCAGTTCAAC…
ESC_NA0692AA	15	3	SRR9258601;ILLUMINA;Paired;;SRX6029529	ATGGCACAAGTCATTAATACCAACAGCCTCTCGCTGATCACTCAAAATAATATCAACAAGAACCAGTCTGCGCTGTCGAGTTCTATCGAGCGTCTGTCTTCTGGTTTGCGTATTAACAGTGCGAAGGATGACGCCGCAGGTCAGGCGATTGCTAACCGTTTTACTTCTAACATTAAAGGTCTGACTCAGGCCGCGCGTAACGCCAACGACGGTATCTCTCTGGCGCAGACCACTGAAGGCGCACTGTCTGAAATCAACAACAACTTGCAGCGTGTGCGTGAGTTGACTGTTCAGGCGACGACGGGGACTAACTCTGATTCTGACCTGTCTTCTATTCAGGACGAAATCAAATCTCGTCTGGATGAAATTGACCGTGTCTCTGGTCAGACTCAGTTCAAC…
ESC_BA1979AA	15	3	DRR015927;ILLUMINA;Paired;;DRX014299	ATGGCACAAGTCATTAATACCAACAGCCTCTCGCTGATCACTCAAAATAATATCAACAAGAACCAGTCTGCGCTGTCGAGTTCTATCGAGCGTCTGTCTTCTGGTTTGCGTATTAACAGTGCGAAGGATGACGCCGCAGGTCAGGCGATTGCTAACCGTTTTACTTCTAACATTAAAGGTCTGACTCAGGCCGCGCGTAACGCCAACGACGGTATCTCTCTGGCGCAGACCACTGAAGGCGCACTGTCTGAAATCAACAACAACTTGCAGCGTGTGCGTGAGTTGACTGTTCAGGCGACGACGGGGACTAACTCTGATTCTGACCTGTCTTCTATTCAGGACGAAATCAAATCTCGTCTGGATGAAATTGACCGTGTCTCTGGTCAGACTCAGTTCAAC…
ESC_BA5664AA	15	3	ERR200445;ILLUMINA;Paired;250;ERX175148	ATGGCACAAGTCATTAATACCAACAGCCTCTCGCTGATCACTCAAAATAATATCAACAAGAACCAGTCTGCGCTGTCGAGTTCTATCGAGCGTCTGTCTTCTGGTTTGCGTATTAACAGTGCGAAGGATGACGCCGCAGGTCAGGCGATTGCTAACCGTTTTACTTCTAACATTAAAGGTCTGACTCAGGCCGCGCGTAACGCCAACGACGGTATCTCTCTGGCGCAGACCACTGAAGGCGCACTGTCTGAAATCAACAACAACTTGCAGCGTGTGCGTGAGTTGACTGTTCAGGCGACGACGGGGACTAACTCTGATTCTGACCTGTCTTCTATTCAGGACGAAATCAAATCTCGTCTGGATGAAATTGACCGTGTCTCTGGTCAGACTCAGTTCAAC…
ESC_BA5681AA	15	3	ERR200436;ILLUMINA;Paired;250;ERX175139	ATGGCACAAGTCATTAATACCAACAGCCTCTCGCTGATCACTCAAAATAATATCAACAAGAACCAGTCTGCGCTGTCGAGTTCTATCGAGCGTCTGTCTTCTGGTTTGCGTATTAACAGTGCGAAGGATGACGCCGCAGGTCAGGCGATTGCTAACCGTTTTACTTCTAACATTAAAGGTCTGACTCAGGCCGCGCGTAACGCCAACGACGGTATCTCTCTGGCGCAGACCACTGAAGGCGCACTGTCTGAAATCAACAACAACTTGCAGCGTGTGCGTGAGTTGACTGTTCAGGCGACGACGGGGACTAACTCTGATTCTGACCTGTCTTCTATTCAGGACGAAATCAAATCTCGTCTGGATGAAATTGACCGTGTCTCTGGTCAGACTCAGTTCAAC…
ESC_AA7940AA	15	3	SRR1999318;ILLUMINA;Paired;;SRX1011348	ATGGCACAAGTCATTAATACCAACAGCCTCTCGCTGATCACTCAAAATAATATCAACAAGAACCAGTCTGCGCTGTCGAGTTCTATCGAGCGTCTGTCTTCTGGTTTGCGTATTAACAGTGCGAAGGATGACGCCGCAGGTCAGGCGATTGCTAACCGTTTTACTTCTAACATTAAAGGTCTGACTCAGGCCGCGCGTAACGCCAACGACGGTATCTCTCTGGCGCAGACCACTGAAGGCGCACTGTCTGAAATCAACAACAACTTGCAGCGTGTGCGTGAGTTGACTGTTCAGGCGACGACGGGGACTAACTCTGATTCTGACCTGTCTTCTATTCAGGACGAAATCAAATCTCGTCTGGATGAAATTGACCGTGTCTCTGGTCAGACTCAGTTCAAC…
ESC_BA2459AA	15	3	ERR182080;ILLUMINA;Paired;288;ERX158190,ERR205842;ILLUMINA;Paired;292;ERX180527	ATGGCACAAGTCATTAATACCAACAGCCTCTCGCTGATCACTCAAAATAATATCAACAAGAACCAGTCTGCGCTGTCGAGTTCTATCGAGCGTCTGTCTTCTGGTTTGCGTATTAACAGTGCGAAGGATGACGCCGCAGGTCAGGCGATTGCTAACCGTTTTACTTCTAACATTAAAGGTCTGACTCAGGCCGCGCGTAACGCCAACGACGGTATCTCTCTGGCGCAGACCACTGAAGGCGCACTGTCTGAAATCAACAACAACTTGCAGCGTGTGCGTGAGTTGACTGTTCAGGCGACGACGGGGACTAACTCTGATTCTGACCTGTCTTCTATTCAGGACGAAATCAAATCTCGTCTGGATGAAATTGACCGTGTCTCTGGTCAGACTCAGTTCAAC…
ESC_BA5926AA	15	3	ERR200307;ILLUMINA;Paired;250;ERX175010	ATGGCACAAGTCATTAATACCAACAGCCTCTCGCTGATCACTCAAAATAATATCAACAAGAACCAGTCTGCGCTGTCGAGTTCTATCGAGCGTCTGTCTTCTGGTTTGCGTATTAACAGTGCGAAGGATGACGCCGCAGGTCAGGCGATTGCTAACCGTTTTACTTCTAACATTAAAGGTCTGACTCAGGCCGCGCGTAACGCCAACGACGGTATCTCTCTGGCGCAGACCACTGAAGGCGCACTGTCTGAAATCAACAACAACTTGCAGCGTGTGCGTGAGTTGACTGTTCAGGCGACGACGGGGACTAACTCTGATTCTGACCTGTCTTCTATTCAGGACGAAATCAAATCTCGTCTGGATGAAATTGACCGTGTCTCTGGTCAGACTCAGTTCAAC…
ESC_EA5154AA	15	3	SRR4178425;ILLUMINA;Paired;;SRX2142047	ATGGCACAAGTCATTAATACCAACAGCCTCTCGCTGATCACTCAAAATAATATCAACAAGAACCAGTCTGCGCTGTCGAGTTCTATCGAGCGTCTGTCTTCTGGTTTGCGTATTAACAGTGCGAAGGATGACGCCGCAGGTCAGGCGATTGCTAACCGTTTTACTTCTAACATTAAAGGTCTGACTCAGGCCGCGCGTAACGCCAACGACGGTATCTCTCTGGCGCAGACCACTGAAGGCGCACTGTCTGAAATCAACAACAACTTGCAGCGTGTGCGTGAGTTGACTGTTCAGGCGACGACGGGGACTAACTCTGATTCTGACCTGTCTTCTATTCAGGACGAAATCAAATCTCGTCTGGATGAAATTGACCGTGTCTCTGGTCAGACTCAGTTCAAC…
ESC_FA4141AA	15	3	SRR5033713;ILLUMINA;Paired;;SRX2358370	ATGGCACAAGTCATTAATACCAACAGCCTCTCGCTGATCACTCAAAATAATATCAACAAGAACCAGTCTGCGCTGTCGAGTTCTATCGAGCGTCTGTCTTCTGGTTTGCGTATTAACAGTGCGAAGGATGACGCCGCAGGTCAGGCGATTGCTAACCGTTTTACTTCTAACATTAAAGGTCTGACTCAGGCCGCGCGTAACGCCAACGACGGTATCTCTCTGGCGCAGACCACTGAAGGCGCACTGTCTGAAATCAACAACAACTTGCAGCGTGTGCGTGAGTTGACTGTTCAGGCGACGACGGGGACTAACTCTGATTCTGACCTGTCTTCTATTCAGGACGAAATCAAATCTCGTCTGGATGAAATTGACCGTGTCTCTGGTCAGACTCAGTTCAAC…
ESC_FA3483AA	15	3	SRR5018261;ILLUMINA;Paired;;SRX2346320	ATGGCACAAGTCATTAATACCAACAGCCTCTCGCTGATCACTCAAAATAATATCAACAAGAACCAGTCTGCGCTGTCGAGTTCTATCGAGCGTCTGTCTTCTGGTTTGCGTATTAACAGTGCGAAGGATGACGCCGCAGGTCAGGCGATTGCTAACCGTTTTACTTCTAACATTAAAGGTCTGACTCAGGCCGCGCGTAACGCCAACGACGGTATCTCTCTGGCGCAGACCACTGAAGGCGCACTGTCTGAAATCAACAACAACTTGCAGCGTGTGCGTGAGTTGACTGTTCAGGCGACGACGGGGACTAACTCTGATTCTGACCTGTCTTCTATTCAGGACGAAATCAAATCTCGTCTGGATGAAATTGACCGTGTCTCTGGTCAGACTCAGTTCAAC…
ESC_HA7851AA	15	3	traces-0FnzEUr;ILLUMINA;Paired;;NA	ATGGCACAAGTCATTAATACCAACAGCCTCTCGCTGATCACTCAAAATAATATCAACAAGAACCAGTCTGCGCTGTCGAGTTCTATCGAGCGTCTGTCTTCTGGTTTGCGTATTAACAGTGCGAAGGATGACGCCGCAGGTCAGGCGATTGCTAACCGTTTTACTTCTAACATTAAAGGTCTGACTCAGGCCGCGCGTAACGCCAACGACGGTATCTCTCTGGCGCAGACCACTGAAGGCGCACTGTCTGAAATCAACAACAACTTGCAGCGTGTGCGTGAGTTGACTGTTCAGGCGACGACGGGGACTAACTCTGATTCTGACCTGTCTTCTATTCAGGACGAAATCAAATCTCGTCTGGATGAAATTGACCGTGTCTCTGGTCAGACTCAGTTCAAC…
ESC_HA7856AA	15	3	traces-0tIENTM;ILLUMINA;Paired;;NA	ATGGCACAAGTCATTAATACCAACAGCCTCTCGCTGATCACTCAAAATAATATCAACAAGAACCAGTCTGCGCTGTCGAGTTCTATCGAGCGTCTGTCTTCTGGTTTGCGTATTAACAGTGCGAAGGATGACGCCGCAGGTCAGGCGATTGCTAACCGTTTTACTTCTAACATTAAAGGTCTGACTCAGGCCGCGCGTAACGCCAACGACGGTATCTCTCTGGCGCAGACCACTGAAGGCGCACTGTCTGAAATCAACAACAACTTGCAGCGTGTGCGTGAGTTGACTGTTCAGGCGACGACGGGGACTAACTCTGATTCTGACCTGTCTTCTATTCAGGACGAAATCAAATCTCGTCTGGATGAAATTGACCGTGTCTCTGGTCAGACTCAGTTCAAC…
ESC_HA7861AA	15	3	traces-0UNvLQf;ILLUMINA;Paired;;NA	ATGGCACAAGTCATTAATACCAACAGCCTCTCGCTGATCACTCAAAATAATATCAACAAGAACCAGTCTGCGCTGTCGAGTTCTATCGAGCGTCTGTCTTCTGGTTTGCGTATTAACAGTGCGAAGGATGACGCCGCAGGTCAGGCGATTGCTAACCGTTTTACTTCTAACATTAAAGGTCTGACTCAGGCCGCGCGTAACGCCAACGACGGTATCTCTCTGGCGCAGACCACTGAAGGCGCACTGTCTGAAATCAACAACAACTTGCAGCGTGTGCGTGAGTTGACTGTTCAGGCGACGACGGGGACTAACTCTGATTCTGACCTGTCTTCTATTCAGGACGAAATCAAATCTCGTCTGGATGAAATTGACCGTGTCTCTGGTCAGACTCAGTTCAAC…
ESC_HA7874AA	15	3	traces-0yHszfV;ILLUMINA;Paired;;NA	ATGGCACAAGTCATTAATACCAACAGCCTCTCGCTGATCACTCAAAATAATATCAACAAGAACCAGTCTGCGCTGTCGAGTTCTATCGAGCGTCTGTCTTCTGGTTTGCGTATTAACAGTGCGAAGGATGACGCCGCAGGTCAGGCGATTGCTAACCGTTTTACTTCTAACATTAAAGGTCTGACTCAGGCCGCGCGTAACGCCAACGACGGTATCTCTCTGGCGCAGACCACTGAAGGCGCACTGTCTGAAATCAACAACAACTTGCAGCGTGTGCGTGAGTTGACTGTTCAGGCGACGACGGGGACTAACTCTGATTCTGACCTGTCTTCTATTCAGGACGAAATCAAATCTCGTCTGGATGAAATTGACCGTGTCTCTGGTCAGACTCAGTTCAAC…
ESC_HA7875AA	15	3	traces-0xsVSyN;ILLUMINA;Paired;;NA	ATGGCACAAGTCATTAATACCAACAGCCTCTCGCTGATCACTCAAAATAATATCAACAAGAACCAGTCTGCGCTGTCGAGTTCTATCGAGCGTCTGTCTTCTGGTTTGCGTATTAACAGTGCGAAGGATGACGCCGCAGGTCAGGCGATTGCTAACCGTTTTACTTCTAACATTAAAGGTCTGACTCAGGCCGCGCGTAACGCCAACGACGGTATCTCTCTGGCGCAGACCACTGAAGGCGCACTGTCTGAAATCAACAACAACTTGCAGCGTGTGCGTGAGTTGACTGTTCAGGCGACGACGGGGACTAACTCTGATTCTGACCTGTCTTCTATTCAGGACGAAATCAAATCTCGTCTGGATGAAATTGACCGTGTCTCTGGTCAGACTCAGTTCAAC…
ESC_HA7878AA	15	3	traces-0auWKAA;ILLUMINA;Paired;;NA	ATGGCACAAGTCATTAATACCAACAGCCTCTCGCTGATCACTCAAAATAATATCAACAAGAACCAGTCTGCGCTGTCGAGTTCTATCGAGCGTCTGTCTTCTGGTTTGCGTATTAACAGTGCGAAGGATGACGCCGCAGGTCAGGCGATTGCTAACCGTTTTACTTCTAACATTAAAGGTCTGACTCAGGCCGCGCGTAACGCCAACGACGGTATCTCTCTGGCGCAGACCACTGAAGGCGCACTGTCTGAAATCAACAACAACTTGCAGCGTGTGCGTGAGTTGACTGTTCAGGCGACGACGGGGACTAACTCTGATTCTGACCTGTCTTCTATTCAGGACGAAATCAAATCTCGTCTGGATGAAATTGACCGTGTCTCTGGTCAGACTCAGTTCAAC…
ESC_HA7889AA	15	3	traces-0tAZesL;ILLUMINA;Paired;;NA	ATGGCACAAGTCATTAATACCAACAGCCTCTCGCTGATCACTCAAAATAATATCAACAAGAACCAGTCTGCGCTGTCGAGTTCTATCGAGCGTCTGTCTTCTGGTTTGCGTATTAACAGTGCGAAGGATGACGCCGCAGGTCAGGCGATTGCTAACCGTTTTACTTCTAACATTAAAGGTCTGACTCAGGCCGCGCGTAACGCCAACGACGGTATCTCTCTGGCGCAGACCACTGAAGGCGCACTGTCTGAAATCAACAACAACTTGCAGCGTGTGCGTGAGTTGACTGTTCAGGCGACGACGGGGACTAACTCTGATTCTGACCTGTCTTCTATTCAGGACGAAATCAAATCTCGTCTGGATGAAATTGACCGTGTCTCTGGTCAGACTCAGTTCAAC…
ESC_HA7893AA	15	3	traces-0OUJsYF;ILLUMINA;Paired;;NA	ATGGCACAAGTCATTAATACCAACAGCCTCTCGCTGATCACTCAAAATAATATCAACAAGAACCAGTCTGCGCTGTCGAGTTCTATCGAGCGTCTGTCTTCTGGTTTGCGTATTAACAGTGCGAAGGATGACGCCGCAGGTCAGGCGATTGCTAACCGTTTTACTTCTAACATTAAAGGTCTGACTCAGGCCGCGCGTAACGCCAACGACGGTATCTCTCTGGCGCAGACCACTGAAGGCGCACTGTCTGAAATCAACAACAACTTGCAGCGTGTGCGTGAGTTGACTGTTCAGGCGACGACGGGGACTAACTCTGATTCTGACCTGTCTTCTATTCAGGACGAAATCAAATCTCGTCTGGATGAAATTGACCGTGTCTCTGGTCAGACTCAGTTCAAC…
ESC_IA1031AA	15	3	SRR6373717;ILLUMINA;Paired;;SRX3468564	ATGGCACAAGTCATTAATACCAACAGCCTCTCGCTGATCACTCAAAATAATATCAACAAGAACCAGTCTGCGCTGTCGAGTTCTATCGAGCGTCTGTCTTCTGGTTTGCGTATTAACAGTGCGAAGGATGACGCCGCAGGTCAGGCGATTGCTAACCGTTTTACTTCTAACATTAAAGGTCTGACTCAGGCCGCGCGTAACGCCAACGACGGTATCTCTCTGGCGCAGACCACTGAAGGCGCACTGTCTGAAATCAACAACAACTTGCAGCGTGTGCGTGAGTTGACTGTTCAGGCGACGACGGGGACTAACTCTGATTCTGACCTGTCTTCTATTCAGGACGAAATCAAATCTCGTCTGGATGAAATTGACCGTGTCTCTGGTCAGACTCAGTTCAAC…
ESC_IA9596AA	15	3	SRR7215291;ILLUMINA;Paired;;SRX4122214	ATGGCACAAGTCATTAATACCAACAGCCTCTCGCTGATCACTCAAAATAATATCAACAAGAACCAGTCTGCGCTGTCGAGTTCTATCGAGCGTCTGTCTTCTGGTTTGCGTATTAACAGTGCGAAGGATGACGCCGCAGGTCAGGCGATTGCTAACCGTTTTACTTCTAACATTAAAGGTCTGACTCAGGCCGCGCGTAACGCCAACGACGGTATCTCTCTGGCGCAGACCACTGAAGGCGCACTGTCTGAAATCAACAACAACTTGCAGCGTGTGCGTGAGTTGACTGTTCAGGCGACGACGGGGACTAACTCTGATTCTGACCTGTCTTCTATTCAGGACGAAATCAAATCTCGTCTGGATGAAATTGACCGTGTCTCTGGTCAGACTCAGTTCAAC…
ESC_JA0889AA	15	3	SRR7244291;ILLUMINA;Paired;;SRX4149171	ATGGCACAAGTCATTAATACCAACAGCCTCTCGCTGATCACTCAAAATAATATCAACAAGAACCAGTCTGCGCTGTCGAGTTCTATCGAGCGTCTGTCTTCTGGTTTGCGTATTAACAGTGCGAAGGATGACGCCGCAGGTCAGGCGATTGCTAACCGTTTTACTTCTAACATTAAAGGTCTGACTCAGGCCGCGCGTAACGCCAACGACGGTATCTCTCTGGCGCAGACCACTGAAGGCGCACTGTCTGAAATCAACAACAACTTGCAGCGTGTGCGTGAGTTGACTGTTCAGGCGACGACGGGGACTAACTCTGATTCTGACCTGTCTTCTATTCAGGACGAAATCAAATCTCGTCTGGATGAAATTGACCGTGTCTCTGGTCAGACTCAGTTCAAC…
ESC_JA1014AA	15	3	SRR7249698;ILLUMINA;Paired;;SRX4154423	ATGGCACAAGTCATTAATACCAACAGCCTCTCGCTGATCACTCAAAATAATATCAACAAGAACCAGTCTGCGCTGTCGAGTTCTATCGAGCGTCTGTCTTCTGGTTTGCGTATTAACAGTGCGAAGGATGACGCCGCAGGTCAGGCGATTGCTAACCGTTTTACTTCTAACATTAAAGGTCTGACTCAGGCCGCGCGTAACGCCAACGACGGTATCTCTCTGGCGCAGACCACTGAAGGCGCACTGTCTGAAATCAACAACAACTTGCAGCGTGTGCGTGAGTTGACTGTTCAGGCGACGACGGGGACTAACTCTGATTCTGACCTGTCTTCTATTCAGGACGAAATCAAATCTCGTCTGGATGAAATTGACCGTGTCTCTGGTCAGACTCAGTTCAAC…
ESC_JA3477AA	15	3	SRR7367458;ILLUMINA;Paired;;SRX4240407	ATGGCACAAGTCATTAATACCAACAGCCTCTCGCTGATCACTCAAAATAATATCAACAAGAACCAGTCTGCGCTGTCGAGTTCTATCGAGCGTCTGTCTTCTGGTTTGCGTATTAACAGTGCGAAGGATGACGCCGCAGGTCAGGCGATTGCTAACCGTTTTACTTCTAACATTAAAGGTCTGACTCAGGCCGCGCGTAACGCCAACGACGGTATCTCTCTGGCGCAGACCACTGAAGGCGCACTGTCTGAAATCAACAACAACTTGCAGCGTGTGCGTGAGTTGACTGTTCAGGCGACGACGGGGACTAACTCTGATTCTGACCTGTCTTCTATTCAGGACGAAATCAAATCTCGTCTGGATGAAATTGACCGTGTCTCTGGTCAGACTCAGTTCAAC…
NCTC9362	15	3	CP034213	ATGGCACAAGTCATTAATACCAACAGCCTCTCGCTGATCACTCAAAATAATATCAACAAGAACCAGTCTGCGCTGTCGAGTTCTATCGAGCGTCTGTCTTCTGGTTTGCGTATTAACAGTGCGAAGGATGACGCCGCAGGTCAGGCGATTGCTAACCGTTTTACTTCTAACATTAAAGGTCTGACTCAGGCCGCGCGTAACGCCAACGACGGTATCTCTCTGGCGCAGACCACTGAAGGCGCACTGTCTGAAATCAACAACAACTTGCAGCGTGTGCGTGAGTTGACTGTTCAGGCGACGACGGGGACTAACTCTGATTCTGACCTGTCTTCTATTCAGGACGAAATCAAATCTCGTCTGGATGAAATTGACCGTGTCTCTGGTCAGACTCAGTTCAAC…
E2675	16	3	BBVT01000001-BBVT01000119	ATGGCACAAGTCATTAATACCAACAGCCTCTCGCTGATCACTCAAAATAATATCAACAAGAACCAGTCTGCGCTGTCGAGTTCTATCGAGCGTCTGTCTTCTGGTTTGCGTATTAACAGTGCGAAGGATGACGCCGCAGGTCAGGCGATTGCTAACCGTTTTACTTCTAACATTAAAGGTCTGACTCAGGCCGCGCGTAACGCCAACGACGGTATCTCTCTGGCGCAGACCACTGAAGGCGCACTGTCTGAAATCAACAACAACTTGCAGCGTGTGCGTGAGTTGACTGTTCAGGCGACGACGGGGACTAACTCTGATTCTGACTTGTCTTCTATTCAGGACGAAATCAAATCTCGTCTGGATGAAATTGACCGTGTCTCTGGTCAGACTCAGTTCAAC…
ESC_HA7865AA	16	3	traces-0gmvUwE;ILLUMINA;Paired;;NA	ATGGCACAAGTCATTAATACCAACAGCCTCTCGCTGATCACTCAAAATAATATCAACAAGAACCAGTCTGCGCTGTCGAGTTCTATCGAGCGTCTGTCTTCTGGTTTGCGTATTAACAGTGCGAAGGATGACGCCGCAGGTCAGGCGATTGCTAACCGTTTTACTTCTAACATTAAAGGTCTGACTCAGGCCGCGCGTAACGCCAACGACGGTATCTCTCTGGCGCAGACCACTGAAGGCGCACTGTCTGAAATCAACAACAACTTGCAGCGTGTGCGTGAGTTGACTGTTCAGGCGACGACGGGGACTAACTCTGATTCTGACTTGTCTTCTATTCAGGACGAAATCAAATCTCGTCTGGATGAAATTGACCGTGTCTCTGGTCAGACTCAGTTCAAC…
ESC_KA6274AA	16	3	ERR2775932;ILLUMINA;Paired;300;ERX2788009	ATGGCACAAGTCATTAATACCAACAGCCTCTCGCTGATCACTCAAAATAATATCAACAAGAACCAGTCTGCGCTGTCGAGTTCTATCGAGCGTCTGTCTTCTGGTTTGCGTATTAACAGTGCGAAGGATGACGCCGCAGGTCAGGCGATTGCTAACCGTTTTACTTCTAACATTAAAGGTCTGACTCAGGCCGCGCGTAACGCCAACGACGGTATCTCTCTGGCGCAGACCACTGAAGGCGCACTGTCTGAAATCAACAACAACTTGCAGCGTGTGCGTGAGTTGACTGTTCAGGCGACGACGGGGACTAACTCTGATTCTGACTTGTCTTCTATTCAGGACGAAATCAAATCTCGTCTGGATGAAATTGACCGTGTCTCTGGTCAGACTCAGTTCAAC…
NIAH_Bird 8	16	3	BBVQ01000001-BBVQ01000167	ATGGCACAAGTCATTAATACCAACAGCCTCTCGCTGATCACTCAAAATAATATCAACAAGAACCAGTCTGCGCTGTCGAGTTCTATCGAGCGTCTGTCTTCTGGTTTGCGTATTAACAGTGCGAAGGATGACGCCGCAGGTCAGGCGATTGCTAACCGTTTTACTTCTAACATTAAAGGTCTGACTCAGGCCGCGCGTAACGCCAACGACGGTATCTCTCTGGCGCAGACCACTGAAGGCGCACTGTCTGAAATCAACAACAACTTGCAGCGTGTGCGTGAGTTGACTGTTCAGGCGACGACGGGGACTAACTCTGATTCTGACTTGTCTTCTATTCAGGACGAAATCAAATCTCGTCTGGATGAAATTGACCGTGTCTCTGGTCAGACTCAGTTCAAC…
ESC_HA7883AA	17	3	traces-0ZFqScK;ILLUMINA;Paired;;NA	ATGGCACAAGTCATTAATACCAACAGCCTCTCGCTGATCACTCAAAATAATATCAACAAGAACCAGTCTGCGCTGTCGAGTTCTATCGAGCGTCTGTCTTCTGGTTTGCGTATTAACAGTGCGAAGGATGACGCCGCAGGTCAGGCAATTGCTAACCGTTTTACTTCTAACATTAAAGGTCTGACTCAGGCCGCGCGTAACGCCAACGACGGAATCTCTCTGGCGCAGACCACTGAAGGCGCACTGTCTGAAATCAACAACAACTTGCAGCGTGTGCGTGAGTTGACCGTTCAGGCGACGACGGGGACTAACTCTGATTCTGACTTGTCTTCTATTCAGGACGAAATCAAATCTCGTCTGGATGAAATTGACCGTGTCTCTGGTCAGACTCAGTTCAAC…
NIAH_Bird 3	17	3	AP014855	ATGGCACAAGTCATTAATACCAACAGCCTCTCGCTGATCACTCAAAATAATATCAACAAGAACCAGTCTGCGCTGTCGAGTTCTATCGAGCGTCTGTCTTCTGGTTTGCGTATTAACAGTGCGAAGGATGACGCCGCAGGTCAGGCAATTGCTAACCGTTTTACTTCTAACATTAAAGGTCTGACTCAGGCCGCGCGTAACGCCAACGACGGAATCTCTCTGGCGCAGACCACTGAAGGCGCACTGTCTGAAATCAACAACAACTTGCAGCGTGTGCGTGAGTTGACCGTTCAGGCGACGACGGGGACTAACTCTGATTCTGACTTGTCTTCTATTCAGGACGAAATCAAATCTCGTCTGGATGAAATTGACCGTGTCTCTGGTCAGACTCAGTTCAAC…
U-112-1	17	3	BJWU01000001-BJWU01000137	ATGGCACAAGTCATTAATACCAACAGCCTCTCGCTGATCACTCAAAATAATATCAACAAGAACCAGTCTGCGCTGTCGAGTTCTATCGAGCGTCTGTCTTCTGGTTTGCGTATTAACAGTGCGAAGGATGACGCCGCAGGTCAGGCAATTGCTAACCGTTTTACTTCTAACATTAAAGGTCTGACTCAGGCCGCGCGTAACGCCAACGACGGAATCTCTCTGGCGCAGACCACTGAAGGCGCACTGTCTGAAATCAACAACAACTTGCAGCGTGTGCGTGAGTTGACCGTTCAGGCGACGACGGGGACTAACTCTGATTCTGACTTGTCTTCTATTCAGGACGAAATCAAATCTCGTCTGGATGAAATTGACCGTGTCTCTGGTCAGACTCAGTTCAAC…
ESC_BA9850AA	18	3	ERR197263;ILLUMINA;Paired;278;ERX171952	ATGGCACAAGTCATTAATACCAACAGCCTCTCGCTGATCACTCAAAATAATATCAACAAGAACCAGTCTGCGCTGTCGAGTTCTATCGAGCGTCTGTCTTCTGGTTTGCGTATTAACAGTGCGAAGGATGACGCCGCAGGTCAGGCGATTGCTAACCGTTTTACTTCTAACATTAAAGGTCTGACTCAGGCCGCGCGTAACGCCAACGACGGTATCTCTCTGGCGCAGACCACTGAAGGCGCACTGTCTGAAATCAACAACAACTTGCAGCGTGTGCGTGAGTTGACTGTTCAGGCGACGACGGGGACTAACTCTGATTCTGACCTGTCTTCTATTCAGGACGAAATCAAATCTCGTCTGGATGAAATTGACCGTGTCTCTGGTCAGACTCAGTTCAAC…
ESC_KA9022AA	18	3	SRR8397427;ILLUMINA;Paired;500;SRX5206771	ATGGCACAAGTCATTAATACCAACAGCCTCTCGCTGATCACTCAAAATAATATCAACAAGAACCAGTCTGCGCTGTCGAGTTCTATCGAGCGTCTGTCTTCTGGTTTGCGTATTAACAGTGCGAAGGATGACGCCGCAGGTCAGGCGATTGCTAACCGTTTTACTTCTAACATTAAAGGTCTGACTCAGGCCGCGCGTAACGCCAACGACGGTATCTCTCTGGCGCAGACCACTGAAGGCGCACTGTCTGAAATCAACAACAACTTGCAGCGTGTGCGTGAGTTGACTGTTCAGGCGACGACGGGGACTAACTCTGATTCTGACCTGTCTTCTATTCAGGACGAAATCAAATCTCGTCTGGATGAAATTGACCGTGTCTCTGGTCAGACTCAGTTCAAC…
ESC_HA7863AA	19	3	traces-0oxSZZi;ILLUMINA;Paired;;NA	ATGGCACAAGTCATTAATACCAACAGCCTCTCGCTGATCACTCAAAATAATATCAACAAGAACCAGTCTGCGCTGTCGAGTTCTATCGAGCGTCTGTCTTCTGGTTTGCGTATTAACAGTGCGAAGGATGACGCCGCAGGTCAGGCAATTGCTAACCGTTTTACTTCTAACATTAAAGGTCTGACTCAGGCCGCGCGTAACGCCAACGACGGAATCTCTCTGGCGCAGACCACTGAAGGCGCACTGTCTGAAATCAACAACAACTTGCAGCGTGTGCGTGAGTTGACCGTTCAGGCGACGACGGGGACTAACTCTGATTCTGACTTGTCTTCTATTCAGGACGAAATCAAATCTCGTCTGGATGAAATTGACCGTGTCTCTGGTCAGACTCAGTTCAAC…
ESC_KA9148AA	19	3	SRR8440736;ILLUMINA;Paired;;SRX5248071	ATGGCACAAGTCATTAATACCAACAGCCTCTCGCTGATCACTCAAAATAATATCAACAAGAACCAGTCTGCGCTGTCGAGTTCTATCGAGCGTCTGTCTTCTGGTTTGCGTATTAACAGTGCGAAGGATGACGCCGCAGGTCAGGCAATTGCTAACCGTTTTACTTCTAACATTAAAGGTCTGACTCAGGCCGCGCGTAACGCCAACGACGGAATCTCTCTGGCGCAGACCACTGAAGGCGCACTGTCTGAAATCAACAACAACTTGCAGCGTGTGCGTGAGTTGACCGTTCAGGCGACGACGGGGACTAACTCTGATTCTGACTTGTCTTCTATTCAGGACGAAATCAAATCTCGTCTGGATGAAATTGACCGTGTCTCTGGTCAGACTCAGTTCAAC…
1551-2	-	3	CP025317	ATGGCACAAGTCATTAATACCAACAGCCTCTCGCTGATCACTCAAAATAATATCAATAAGAACCAGTCTGCGCTGTCGAGCTCTATCGAGCGTCTGTCTTCTGGTTTGCGTATTAACAGTGCGAAGGATGACGCCGCAGGTCAGGCAATTGCTAACCGTTTTACTTCTAACATTAAAGGTCTGACTCAGGCCGCGCGTAACGCCAACGACGGAATCTCTCTGGCGCAGACCACTGAAGGCGCACTGTCTGAAATCAACAACAACTTACAGCGTGTGCGTGAGTTGACCGTTCAGGCGACGACGGGGACTAACTCTGATTCTGACCTGTCTTCTATTCAGGACGAAATCAAATCCCGTCTGGATGAAATTGACCGTGTCTCTGGTCAGACTCAGTTCAAC…
2013C-4143	-	3	CP030787	ATGGCACAAGTCATTAATACCAACAGCCTCTCGCTGATCACTCAAAATAATATCAACAAGAACCAGTCTGCGCTGTCGAGTTCTATCGAGCGTCTGTCTTCTGGTTTGCGTATTAACAGTGCGAAGGATGACGCCGCAGGTCAGGCAATTGCTAACCGTTTTACTTCTAACATTAAAGGTCTGACTCAGGCCGCGCGTAACGCCAACGACGGAATCTCTCTGGCGCAGACCACTGAAGGCGCACTGTCTGAAATCAACAACAACTTGCAGCGTGTGCGTGAGTTGACCGTTCAGGCGACGACGGGGACTAACTCTGATTCTGACTTGTCTTCTATTCAGGACGAAATCAAATCTCGTCTGGATGAAATTGACCGTGTCTCTGGTCAGACTCAGTTCAAC…
B156	-	3	ADJH01000001-ADJH01000025	ATGGCACAAGTCATTAATACCAACAGCCTCTCGCTGATCACTCAAAATAATATCAACAAGAACCAGTCTGCGCTGTCGAGTTCTATCGAGCGTCTGTCTTCTGGTTTGCGTATTAACAGTGCGAAGGATGACGCCGCAGGTCAGGCGATTGCTAACCGTTTTACTTCTAACATTAAAGGTCTGACTCAGGCCGCGCGTAACGCCAACGACGGTATCTCTCTGGCGCAGACCACTGAAGGCGCACTGTCTGAAATCAACAACAACTTGCAGCGTGTGCGTGAGTTGACTGTTCAGGCGACGACGGGGACTAACTCTGATTCTGACTTGTCTTCTATTCAGGACGAAATCAAATCTCGTCTGGATGAAATTGACCGTGTCTCTGGTCAGACTCAGTTCAAC…
CB10113	-	3	BBVR01000001-BBVR01000144	ATGGCACAAGTCATTAATACCAACAGCCTCTCGCTGATCACTCAAAATAATATCAACAAGAACCAGTCTGCGCTGTCGAGTTCTATCGAGCGTCTGTCTTCTGGTTTGCGTATTAACAGTGCGAAGGATGACGCCGCAGGTCAGGCGATTGCTAACCGTTTTACTTCTAACATTAAAGGTCTGACTCAGGCCGCGCGTAACGCCAACGACGGTATCTCTCTGGCGCAGACCACTGAAGGCGCACTGTCTGAAATCAACAACAACTTGCAGCGTGTGCGTGAGTTGACTGTTCAGGCGACGACGGGGACTAACTCTGATTCTGACTTGTCTTCTATTCAGGACGAAATCAAATCTCGTCTGGATGAAATTGACCGTGTCTCTGGTCAGACTCAGTTCAAC…
EC03-195	-	3	BBVV01000001-BBVV01000078	ATGGCACAAGTCATTAATACCAACAGCCTCTCGCTGATCACTCAAAATAATATCAACAAGAACCAGTCTGCGCTGTCGAGTTCTATCGAGCGTCTGTCTTCTGGTTTGCGTATTAACAGTGCGAAGGATGACGCCGCAGGTCAGGCAATTGCTAACCGTTTTACTTCTAACATTAAAGGTCTGACTCAGGCCGCGCGTAACGCCAACGACGGAATCTCTCTGGCGCAGACCACTGAAGGCGCACTGTCTGAAATCAACAACAACTTGCAGCGTGTGCGTGAGTTGACCGTTCAGGCGACGACGGGGACTAACTCTGATTCTGACTTGTCTTCTATTCAGGACGAAATCAAATCTCGTCTGGATGAAATTGACCGTGTCTCTGGTCAGACTCAGTTCAAC…
ESC_CA1120AA	-	3	ERR162682;ILLUMINA;Paired;200;ERX138556	ATGGCACAAGTCATTAATACCAACAGCCTCTCGCTGATCACTCAAAATAATATCAACAAGAACCAGTCTGCGCTGTCGAGTTCTATCGAGCGTCTGTCTTCTGGTTTGCGTATTAACAGTGCGAAGGATGACGCCGCAGGTCAGGCGATTGCTAACCGTTTTACTTCTAACATTAAAGGTCTGACTCAGGCCGCGCGTAACGCCAACGACGGTATCTCTCTGGCGCAGACCACTGAAGGCGCACTGTCTGAAATCAACAACAACTTGCAGCGTGTGCGTGAGTTGACTGTTCAGGCGACGACGGGGACTAACTCTGATTCTGACCTGTCTTCTATTCAGGACGAAATCAAATCTCGTCTGGATGAAATTGACCGTGTATCTGGTCAGACTCAGTTCAAC…
ESC_BA9852AA	-	3	ERR197261;ILLUMINA;Paired;278;ERX171950	ATGGCACAAGTCATTAATACCAACAGCCTCTCGCTGATCACTCAAAATAATATCAACAAGAACCAGTCTGCGCTGTCGAGTTCTATCGAGCGTCTGTCTTCTGGTTTGCGTATTAACAGTGCGAAGGATGACGCCGCAGGTCAGGCGATTGCTAACCGTTTTACTTCTAACATTAAAGGTCTGACTCAGGCCGCGCGTAACGCCAACGACGGTATCTCTCTGGCGCAGACCACTGAAGGCGCACTGTCTGAAATCAACAACAACTTGCAGCGTGTGCGTGAGTTGACTGTTCAGGCGACGACGGGGACTAACTCTGATTCTGACTTGTCTTCTATTCAGGACGAAATCAAATCTCGTCTGGATGAAATTGACCGTGTCTCTGGTCAGACTCAGTTCAAC…
ESC_IA1037AA	-	3	SRR6373711;ILLUMINA;Paired;;SRX3468558	ATGGCACAAGTCATTAATACCAACAGCCTCTCGCTGATCACTCAAAATAATATCAACAAGAACCAGTCTGCGCTGTCGAGTTCTATCGAGCGTCTGTCTTCTGGTTTGCGTATTAACAGTGCGAAGGATGACGCCGCAGGTCAGGCGATTGCTAACTGTTTTACTTCTAACATTAAAGGTCTGACTCAGGCCGCGCGTAACGCCAACGACGGTATCTCTCTGGCGCAGACCACTGAAGGCGCACTGTCTGAAATCAACAACAACTTGCAGCGTGTGCGTGAGTTGACTGTTCAGGCGACGACGGGGACTAACTCTGATTCTGACTTGTCTTCTATTCAGGACGAAATCAAATCTCGTCTGGATGAAATTGACCGTGTCTCTGGTCAGACTCAGTTCAAC…
ESC_IA5204AA	-	3	SRR6821775;ILLUMINA;Paired;;SRX3778635	ATGGCACAAGTCATTAATACCAACAGCCTCTCGCTGATCACTCAAAATAATATCAACAAGAACCAGTCTGCGCTGTCGAGTTCTATCGAGCGTCTGTCTTCTGGTTTGCGTATTAACAGTGCGAAGGATGACGCCGCAGGTCAGGCGATTGCTAACCGTTTTACTTCTAACATTAAAGGTCTGACTCAGGCCGCGCGTAACGCCAACGACGGAATCTCTCTGGCGCAGACCACTGAAGGCGCACTGTCTGAAATCAACAACAACTTGCAGCGTGTGCGTGAGTTGACCGTTCAGGCGACGACGGGGACTAACTCTGATTCTGACTTGTCTTCTATTCAGGACGAAATAAAATCTCGTCTGGATGAAATTGACCGTGTCTCTGGTCAGACTCAGTTCAAC…
P6-1-al	-	3	BJWP01000001-BJWP01000172	ATGGCACAAGTCATTAATACCAACAGCCTCTCGCTGATCACTCAAAATAATATCAACAAGAACCAGTCTGCACTGTCGAGTTCTATCGAGCGTCTGTCTTCTGGTTTGCGTATTAACAGTGCGAAGGATGACGCCGCAGGTCAGGCGATTGCTAACCGTTTTACTTCTAACATTAAAGGTCTGACTCAGGCCGCGCGTAACGCCAACGACGGTATCTCTCTGGCGCAGACCACTGAAGGCGCACTGTCTGAAATCAACAACAACTTGCAGCGTGTGCGTGAGTTGACTGTTCAGGCGACGACGGGGACTAACTCTGATTCTGACTTGTCTTCTATTCAGGACGAAATCAAATCTCGTCTGGATGAAATTGACCGTGTCTCTGGTCAGACTCAGTTCAAC…
2010C-3449	20	4	CP034212	ATGGCACAAGTCATTAATACCAACAGCCTCTCGCTGATCACTCAAAATAATATCAACAAGAACCAGTCTGCGCTGTCGAGTTCTATCGAGCGTCTGTCTTCTGGTTTGCGTATTAACAGTGCGAAAGATGACGCCGCAGGTCAGGCGATTGCTAACCGTTTTACTTCTAACATTAAAGGTCTGACTCAGGCCGCGCGTAACGCCAACGACGGTATCTCTCTGGCGCAGACCACTGAAGGCGCACTGTCTGAAATCAACAACAACTTGCAGCGTGTGCGTGAGTTGACTGTTCAGGCGACGACGGGGACTAACTCTGATTCTGACCTGTCTTCTATTCAGGACGAAATCAAATCTCGTCTGGATGAAATTGACCGTGTCTCTGGTCAGACTCAGTTCAAC…
ESC_BA0735AA	20	4	SRR1999998;ILLUMINA;Paired;;SRX1012008	ATGGCACAAGTCATTAATACCAACAGCCTCTCGCTGATCACTCAAAATAATATCAACAAGAACCAGTCTGCGCTGTCGAGTTCTATCGAGCGTCTGTCTTCTGGTTTGCGTATTAACAGTGCGAAAGATGACGCCGCAGGTCAGGCGATTGCTAACCGTTTTACTTCTAACATTAAAGGTCTGACTCAGGCCGCGCGTAACGCCAACGACGGTATCTCTCTGGCGCAGACCACTGAAGGCGCACTGTCTGAAATCAACAACAACTTGCAGCGTGTGCGTGAGTTGACTGTTCAGGCGACGACGGGGACTAACTCTGATTCTGACCTGTCTTCTATTCAGGACGAAATCAAATCTCGTCTGGATGAAATTGACCGTGTCTCTGGTCAGACTCAGTTCAAC…
ESC_BA0731AA	20	4	SRR2000000;ILLUMINA;Paired;;SRX1012010	ATGGCACAAGTCATTAATACCAACAGCCTCTCGCTGATCACTCAAAATAATATCAACAAGAACCAGTCTGCGCTGTCGAGTTCTATCGAGCGTCTGTCTTCTGGTTTGCGTATTAACAGTGCGAAAGATGACGCCGCAGGTCAGGCGATTGCTAACCGTTTTACTTCTAACATTAAAGGTCTGACTCAGGCCGCGCGTAACGCCAACGACGGTATCTCTCTGGCGCAGACCACTGAAGGCGCACTGTCTGAAATCAACAACAACTTGCAGCGTGTGCGTGAGTTGACTGTTCAGGCGACGACGGGGACTAACTCTGATTCTGACCTGTCTTCTATTCAGGACGAAATCAAATCTCGTCTGGATGAAATTGACCGTGTCTCTGGTCAGACTCAGTTCAAC…
ESC_NA1911AA	20	4	SRR9311802;ILLUMINA;Paired;;SRX6079451	ATGGCACAAGTCATTAATACCAACAGCCTCTCGCTGATCACTCAAAATAATATCAACAAGAACCAGTCTGCGCTGTCGAGTTCTATCGAGCGTCTGTCTTCTGGTTTGCGTATTAACAGTGCGAAAGATGACGCCGCAGGTCAGGCGATTGCTAACCGTTTTACTTCTAACATTAAAGGTCTGACTCAGGCCGCGCGTAACGCCAACGACGGTATCTCTCTGGCGCAGACCACTGAAGGCGCACTGTCTGAAATCAACAACAACTTGCAGCGTGTGCGTGAGTTGACTGTTCAGGCGACGACGGGGACTAACTCTGATTCTGACCTGTCTTCTATTCAGGACGAAATCAAATCTCGTCTGGATGAAATTGACCGTGTCTCTGGTCAGACTCAGTTCAAC…
ESC_NA2713AA	20	4	SRR9586534;ILLUMINA;Paired;;SRX6352379	ATGGCACAAGTCATTAATACCAACAGCCTCTCGCTGATCACTCAAAATAATATCAACAAGAACCAGTCTGCGCTGTCGAGTTCTATCGAGCGTCTGTCTTCTGGTTTGCGTATTAACAGTGCGAAAGATGACGCCGCAGGTCAGGCGATTGCTAACCGTTTTACTTCTAACATTAAAGGTCTGACTCAGGCCGCGCGTAACGCCAACGACGGTATCTCTCTGGCGCAGACCACTGAAGGCGCACTGTCTGAAATCAACAACAACTTGCAGCGTGTGCGTGAGTTGACTGTTCAGGCGACGACGGGGACTAACTCTGATTCTGACCTGTCTTCTATTCAGGACGAAATCAAATCTCGTCTGGATGAAATTGACCGTGTCTCTGGTCAGACTCAGTTCAAC…
ESC_NA2710AA	20	4	SRR9586540;ILLUMINA;Paired;;SRX6352385	ATGGCACAAGTCATTAATACCAACAGCCTCTCGCTGATCACTCAAAATAATATCAACAAGAACCAGTCTGCGCTGTCGAGTTCTATCGAGCGTCTGTCTTCTGGTTTGCGTATTAACAGTGCGAAAGATGACGCCGCAGGTCAGGCGATTGCTAACCGTTTTACTTCTAACATTAAAGGTCTGACTCAGGCCGCGCGTAACGCCAACGACGGTATCTCTCTGGCGCAGACCACTGAAGGCGCACTGTCTGAAATCAACAACAACTTGCAGCGTGTGCGTGAGTTGACTGTTCAGGCGACGACGGGGACTAACTCTGATTCTGACCTGTCTTCTATTCAGGACGAAATCAAATCTCGTCTGGATGAAATTGACCGTGTCTCTGGTCAGACTCAGTTCAAC…
ESC_NA5991AA	20	4	SRR9845580;ILLUMINA;Paired;;SRX6600217	ATGGCACAAGTCATTAATACCAACAGCCTCTCGCTGATCACTCAAAATAATATCAACAAGAACCAGTCTGCGCTGTCGAGTTCTATCGAGCGTCTGTCTTCTGGTTTGCGTATTAACAGTGCGAAAGATGACGCCGCAGGTCAGGCGATTGCTAACCGTTTTACTTCTAACATTAAAGGTCTGACTCAGGCCGCGCGTAACGCCAACGACGGTATCTCTCTGGCGCAGACCACTGAAGGCGCACTGTCTGAAATCAACAACAACTTGCAGCGTGTGCGTGAGTTGACTGTTCAGGCGACGACGGGGACTAACTCTGATTCTGACCTGTCTTCTATTCAGGACGAAATCAAATCTCGTCTGGATGAAATTGACCGTGTCTCTGGTCAGACTCAGTTCAAC…
ESC_NA7333AA	20	4	SRR9944894;ILLUMINA;Paired;;SRX6693393	ATGGCACAAGTCATTAATACCAACAGCCTCTCGCTGATCACTCAAAATAATATCAACAAGAACCAGTCTGCGCTGTCGAGTTCTATCGAGCGTCTGTCTTCTGGTTTGCGTATTAACAGTGCGAAAGATGACGCCGCAGGTCAGGCGATTGCTAACCGTTTTACTTCTAACATTAAAGGTCTGACTCAGGCCGCGCGTAACGCCAACGACGGTATCTCTCTGGCGCAGACCACTGAAGGCGCACTGTCTGAAATCAACAACAACTTGCAGCGTGTGCGTGAGTTGACTGTTCAGGCGACGACGGGGACTAACTCTGATTCTGACCTGTCTTCTATTCAGGACGAAATCAAATCTCGTCTGGATGAAATTGACCGTGTCTCTGGTCAGACTCAGTTCAAC…
ESC_CA8102AA	20	4	SRR3231783;ILLUMINA;Paired;;SRX1637489	ATGGCACAAGTCATTAATACCAACAGCCTCTCGCTGATCACTCAAAATAATATCAACAAGAACCAGTCTGCGCTGTCGAGTTCTATCGAGCGTCTGTCTTCTGGTTTGCGTATTAACAGTGCGAAAGATGACGCCGCAGGTCAGGCGATTGCTAACCGTTTTACTTCTAACATTAAAGGTCTGACTCAGGCCGCGCGTAACGCCAACGACGGTATCTCTCTGGCGCAGACCACTGAAGGCGCACTGTCTGAAATCAACAACAACTTGCAGCGTGTGCGTGAGTTGACTGTTCAGGCGACGACGGGGACTAACTCTGATTCTGACCTGTCTTCTATTCAGGACGAAATCAAATCTCGTCTGGATGAAATTGACCGTGTCTCTGGTCAGACTCAGTTCAAC…
ESC_GA5711AA	20	4	SRR5579151;ILLUMINA;Paired;;SRX2837368	ATGGCACAAGTCATTAATACCAACAGCCTCTCGCTGATCACTCAAAATAATATCAACAAGAACCAGTCTGCGCTGTCGAGTTCTATCGAGCGTCTGTCTTCTGGTTTGCGTATTAACAGTGCGAAAGATGACGCCGCAGGTCAGGCGATTGCTAACCGTTTTACTTCTAACATTAAAGGTCTGACTCAGGCCGCGCGTAACGCCAACGACGGTATCTCTCTGGCGCAGACCACTGAAGGCGCACTGTCTGAAATCAACAACAACTTGCAGCGTGTGCGTGAGTTGACTGTTCAGGCGACGACGGGGACTAACTCTGATTCTGACCTGTCTTCTATTCAGGACGAAATCAAATCTCGTCTGGATGAAATTGACCGTGTCTCTGGTCAGACTCAGTTCAAC…
ESC_GA5783AA	20	4	SRR5590039;ILLUMINA;Paired;;SRX2847145	ATGGCACAAGTCATTAATACCAACAGCCTCTCGCTGATCACTCAAAATAATATCAACAAGAACCAGTCTGCGCTGTCGAGTTCTATCGAGCGTCTGTCTTCTGGTTTGCGTATTAACAGTGCGAAAGATGACGCCGCAGGTCAGGCGATTGCTAACCGTTTTACTTCTAACATTAAAGGTCTGACTCAGGCCGCGCGTAACGCCAACGACGGTATCTCTCTGGCGCAGACCACTGAAGGCGCACTGTCTGAAATCAACAACAACTTGCAGCGTGTGCGTGAGTTGACTGTTCAGGCGACGACGGGGACTAACTCTGATTCTGACCTGTCTTCTATTCAGGACGAAATCAAATCTCGTCTGGATGAAATTGACCGTGTCTCTGGTCAGACTCAGTTCAAC…
ESC_HA7862AA	20	4	traces-0FcozDf;ILLUMINA;Paired;;NA	ATGGCACAAGTCATTAATACCAACAGCCTCTCGCTGATCACTCAAAATAATATCAACAAGAACCAGTCTGCGCTGTCGAGTTCTATCGAGCGTCTGTCTTCTGGTTTGCGTATTAACAGTGCGAAAGATGACGCCGCAGGTCAGGCGATTGCTAACCGTTTTACTTCTAACATTAAAGGTCTGACTCAGGCCGCGCGTAACGCCAACGACGGTATCTCTCTGGCGCAGACCACTGAAGGCGCACTGTCTGAAATCAACAACAACTTGCAGCGTGTGCGTGAGTTGACTGTTCAGGCGACGACGGGGACTAACTCTGATTCTGACCTGTCTTCTATTCAGGACGAAATCAAATCTCGTCTGGATGAAATTGACCGTGTCTCTGGTCAGACTCAGTTCAAC…
ESC_HA7867AA	20	4	traces-0TVnSQs;ILLUMINA;Paired;;NA	ATGGCACAAGTCATTAATACCAACAGCCTCTCGCTGATCACTCAAAATAATATCAACAAGAACCAGTCTGCGCTGTCGAGTTCTATCGAGCGTCTGTCTTCTGGTTTGCGTATTAACAGTGCGAAAGATGACGCCGCAGGTCAGGCGATTGCTAACCGTTTTACTTCTAACATTAAAGGTCTGACTCAGGCCGCGCGTAACGCCAACGACGGTATCTCTCTGGCGCAGACCACTGAAGGCGCACTGTCTGAAATCAACAACAACTTGCAGCGTGTGCGTGAGTTGACTGTTCAGGCGACGACGGGGACTAACTCTGATTCTGACCTGTCTTCTATTCAGGACGAAATCAAATCTCGTCTGGATGAAATTGACCGTGTCTCTGGTCAGACTCAGTTCAAC…
ESC_IA1046AA	20	4	SRR6373679;ILLUMINA;Paired;;SRX3468526	ATGGCACAAGTCATTAATACCAACAGCCTCTCGCTGATCACTCAAAATAATATCAACAAGAACCAGTCTGCGCTGTCGAGTTCTATCGAGCGTCTGTCTTCTGGTTTGCGTATTAACAGTGCGAAAGATGACGCCGCAGGTCAGGCGATTGCTAACCGTTTTACTTCTAACATTAAAGGTCTGACTCAGGCCGCGCGTAACGCCAACGACGGTATCTCTCTGGCGCAGACCACTGAAGGCGCACTGTCTGAAATCAACAACAACTTGCAGCGTGTGCGTGAGTTGACTGTTCAGGCGACGACGGGGACTAACTCTGATTCTGACCTGTCTTCTATTCAGGACGAAATCAAATCTCGTCTGGATGAAATTGACCGTGTCTCTGGTCAGACTCAGTTCAAC…
ESC_IA1040AA	20	4	SRR6373707;ILLUMINA;Paired;;SRX3468554	ATGGCACAAGTCATTAATACCAACAGCCTCTCGCTGATCACTCAAAATAATATCAACAAGAACCAGTCTGCGCTGTCGAGTTCTATCGAGCGTCTGTCTTCTGGTTTGCGTATTAACAGTGCGAAAGATGACGCCGCAGGTCAGGCGATTGCTAACCGTTTTACTTCTAACATTAAAGGTCTGACTCAGGCCGCGCGTAACGCCAACGACGGTATCTCTCTGGCGCAGACCACTGAAGGCGCACTGTCTGAAATCAACAACAACTTGCAGCGTGTGCGTGAGTTGACTGTTCAGGCGACGACGGGGACTAACTCTGATTCTGACCTGTCTTCTATTCAGGACGAAATCAAATCTCGTCTGGATGAAATTGACCGTGTCTCTGGTCAGACTCAGTTCAAC…
ESC_IA1032AA	20	4	SRR6373716;ILLUMINA;Paired;;SRX3468563	ATGGCACAAGTCATTAATACCAACAGCCTCTCGCTGATCACTCAAAATAATATCAACAAGAACCAGTCTGCGCTGTCGAGTTCTATCGAGCGTCTGTCTTCTGGTTTGCGTATTAACAGTGCGAAAGATGACGCCGCAGGTCAGGCGATTGCTAACCGTTTTACTTCTAACATTAAAGGTCTGACTCAGGCCGCGCGTAACGCCAACGACGGTATCTCTCTGGCGCAGACCACTGAAGGCGCACTGTCTGAAATCAACAACAACTTGCAGCGTGTGCGTGAGTTGACTGTTCAGGCGACGACGGGGACTAACTCTGATTCTGACCTGTCTTCTATTCAGGACGAAATCAAATCTCGTCTGGATGAAATTGACCGTGTCTCTGGTCAGACTCAGTTCAAC…
ESC_IA8259AA	20	4	traces-0xVUoOp;ILLUMINA;Paired;;NA	ATGGCACAAGTCATTAATACCAACAGCCTCTCGCTGATCACTCAAAATAATATCAACAAGAACCAGTCTGCGCTGTCGAGTTCTATCGAGCGTCTGTCTTCTGGTTTGCGTATTAACAGTGCGAAAGATGACGCCGCAGGTCAGGCGATTGCTAACCGTTTTACTTCTAACATTAAAGGTCTGACTCAGGCCGCGCGTAACGCCAACGACGGTATCTCTCTGGCGCAGACCACTGAAGGCGCACTGTCTGAAATCAACAACAACTTGCAGCGTGTGCGTGAGTTGACTGTTCAGGCGACGACGGGGACTAACTCTGATTCTGACCTGTCTTCTATTCAGGACGAAATCAAATCTCGTCTGGATGAAATTGACCGTGTCTCTGGTCAGACTCAGTTCAAC…
94389	21	4	BBVH01000001-BBVH01000112	ATGGCACAAGTCATTAATACCAACAGCCTCTCGCTGATCACTCAAAATAATATCAACAAGAACCAGTCTGCGCTGTCGAGTTCTATCGAGCGTCTGTCTTCTGGTTTGCGTATTAACAGTGCGAAGGATGACGCCGCAGGTCAGGCGATTGCTAACCGTTTTACTTCTAACATTAAAGGTCTGACTCAGGCCGCGCGTAACGCCAACGACGGTATCTCTCTGGCGCAGACCACTGAAGGCGCACTGTCTGAAATCAACAACAACTTGCAGCGTGTGCGTGAGTTGACTGTTCAGGCGACGACGGGGACTAACTCTGATTCTGACTTGTCTTCTATTCAGGACGAAATCAAATCTCGTCTGGATGAAATTGACCGTGTCTCTGGTCAGACTCAGTTCAAC…
EC05-160	21	4	BBVW01000001-BBVW01000073	ATGGCACAAGTCATTAATACCAACAGCCTCTCGCTGATCACTCAAAATAATATCAACAAGAACCAGTCTGCGCTGTCGAGTTCTATCGAGCGTCTGTCTTCTGGTTTGCGTATTAACAGTGCGAAGGATGACGCCGCAGGTCAGGCGATTGCTAACCGTTTTACTTCTAACATTAAAGGTCTGACTCAGGCCGCGCGTAACGCCAACGACGGTATCTCTCTGGCGCAGACCACTGAAGGCGCACTGTCTGAAATCAACAACAACTTGCAGCGTGTGCGTGAGTTGACTGTTCAGGCGACGACGGGGACTAACTCTGATTCTGACTTGTCTTCTATTCAGGACGAAATCAAATCTCGTCTGGATGAAATTGACCGTGTCTCTGGTCAGACTCAGTTCAAC…
EC06-170	21	4	AP014857	ATGGCACAAGTCATTAATACCAACAGCCTCTCGCTGATCACTCAAAATAATATCAACAAGAACCAGTCTGCGCTGTCGAGTTCTATCGAGCGTCTGTCTTCTGGTTTGCGTATTAACAGTGCGAAGGATGACGCCGCAGGTCAGGCGATTGCTAACCGTTTTACTTCTAACATTAAAGGTCTGACTCAGGCCGCGCGTAACGCCAACGACGGTATCTCTCTGGCGCAGACCACTGAAGGCGCACTGTCTGAAATCAACAACAACTTGCAGCGTGTGCGTGAGTTGACTGTTCAGGCGACGACGGGGACTAACTCTGATTCTGACTTGTCTTCTATTCAGGACGAAATCAAATCTCGTCTGGATGAAATTGACCGTGTCTCTGGTCAGACTCAGTTCAAC…
ESC_NA2616AA	21	4	SRR9332780;ILLUMINA;Paired;;SRX6099289	ATGGCACAAGTCATTAATACCAACAGCCTCTCGCTGATCACTCAAAATAATATCAACAAGAACCAGTCTGCGCTGTCGAGTTCTATCGAGCGTCTGTCTTCTGGTTTGCGTATTAACAGTGCGAAGGATGACGCCGCAGGTCAGGCGATTGCTAACCGTTTTACTTCTAACATTAAAGGTCTGACTCAGGCCGCGCGTAACGCCAACGACGGTATCTCTCTGGCGCAGACCACTGAAGGCGCACTGTCTGAAATCAACAACAACTTGCAGCGTGTGCGTGAGTTGACTGTTCAGGCGACGACGGGGACTAACTCTGATTCTGACTTGTCTTCTATTCAGGACGAAATCAAATCTCGTCTGGATGAAATTGACCGTGTCTCTGGTCAGACTCAGTTCAAC…
ESC_CA1139AA	21	4	ERR162663;ILLUMINA;Paired;200;ERX138537	ATGGCACAAGTCATTAATACCAACAGCCTCTCGCTGATCACTCAAAATAATATCAACAAGAACCAGTCTGCGCTGTCGAGTTCTATCGAGCGTCTGTCTTCTGGTTTGCGTATTAACAGTGCGAAGGATGACGCCGCAGGTCAGGCGATTGCTAACCGTTTTACTTCTAACATTAAAGGTCTGACTCAGGCCGCGCGTAACGCCAACGACGGTATCTCTCTGGCGCAGACCACTGAAGGCGCACTGTCTGAAATCAACAACAACTTGCAGCGTGTGCGTGAGTTGACTGTTCAGGCGACGACGGGGACTAACTCTGATTCTGACTTGTCTTCTATTCAGGACGAAATCAAATCTCGTCTGGATGAAATTGACCGTGTCTCTGGTCAGACTCAGTTCAAC…
ESC_GA5776AA	21	4	SRR5590278;ILLUMINA;Paired;;SRX2847384	ATGGCACAAGTCATTAATACCAACAGCCTCTCGCTGATCACTCAAAATAATATCAACAAGAACCAGTCTGCGCTGTCGAGTTCTATCGAGCGTCTGTCTTCTGGTTTGCGTATTAACAGTGCGAAGGATGACGCCGCAGGTCAGGCGATTGCTAACCGTTTTACTTCTAACATTAAAGGTCTGACTCAGGCCGCGCGTAACGCCAACGACGGTATCTCTCTGGCGCAGACCACTGAAGGCGCACTGTCTGAAATCAACAACAACTTGCAGCGTGTGCGTGAGTTGACTGTTCAGGCGACGACGGGGACTAACTCTGATTCTGACTTGTCTTCTATTCAGGACGAAATCAAATCTCGTCTGGATGAAATTGACCGTGTCTCTGGTCAGACTCAGTTCAAC…
ESC_HA4640AA	21	4	SRR6144114;ILLUMINA;Paired;;SRX3256221	ATGGCACAAGTCATTAATACCAACAGCCTCTCGCTGATCACTCAAAATAATATCAACAAGAACCAGTCTGCGCTGTCGAGTTCTATCGAGCGTCTGTCTTCTGGTTTGCGTATTAACAGTGCGAAGGATGACGCCGCAGGTCAGGCGATTGCTAACCGTTTTACTTCTAACATTAAAGGTCTGACTCAGGCCGCGCGTAACGCCAACGACGGTATCTCTCTGGCGCAGACCACTGAAGGCGCACTGTCTGAAATCAACAACAACTTGCAGCGTGTGCGTGAGTTGACTGTTCAGGCGACGACGGGGACTAACTCTGATTCTGACTTGTCTTCTATTCAGGACGAAATCAAATCTCGTCTGGATGAAATTGACCGTGTCTCTGGTCAGACTCAGTTCAAC…
ESC_IA1038AA	21	4	SRR6373709;ILLUMINA;Paired;;SRX3468556	ATGGCACAAGTCATTAATACCAACAGCCTCTCGCTGATCACTCAAAATAATATCAACAAGAACCAGTCTGCGCTGTCGAGTTCTATCGAGCGTCTGTCTTCTGGTTTGCGTATTAACAGTGCGAAGGATGACGCCGCAGGTCAGGCGATTGCTAACCGTTTTACTTCTAACATTAAAGGTCTGACTCAGGCCGCGCGTAACGCCAACGACGGTATCTCTCTGGCGCAGACCACTGAAGGCGCACTGTCTGAAATCAACAACAACTTGCAGCGTGTGCGTGAGTTGACTGTTCAGGCGACGACGGGGACTAACTCTGATTCTGACTTGTCTTCTATTCAGGACGAAATCAAATCTCGTCTGGATGAAATTGACCGTGTCTCTGGTCAGACTCAGTTCAAC…
ESC_LA2979AA	21	4	SRR7612309;ILLUMINA;Paired;;SRX4476938	ATGGCACAAGTCATTAATACCAACAGCCTCTCGCTGATCACTCAAAATAATATCAACAAGAACCAGTCTGCGCTGTCGAGTTCTATCGAGCGTCTGTCTTCTGGTTTGCGTATTAACAGTGCGAAGGATGACGCCGCAGGTCAGGCGATTGCTAACCGTTTTACTTCTAACATTAAAGGTCTGACTCAGGCCGCGCGTAACGCCAACGACGGTATCTCTCTGGCGCAGACCACTGAAGGCGCACTGTCTGAAATCAACAACAACTTGCAGCGTGTGCGTGAGTTGACTGTTCAGGCGACGACGGGGACTAACTCTGATTCTGACTTGTCTTCTATTCAGGACGAAATCAAATCTCGTCTGGATGAAATTGACCGTGTCTCTGGTCAGACTCAGTTCAAC…
ESC_LA2967AA	21	4	SRR7612297;ILLUMINA;Paired;;SRX4476950	ATGGCACAAGTCATTAATACCAACAGCCTCTCGCTGATCACTCAAAATAATATCAACAAGAACCAGTCTGCGCTGTCGAGTTCTATCGAGCGTCTGTCTTCTGGTTTGCGTATTAACAGTGCGAAGGATGACGCCGCAGGTCAGGCGATTGCTAACCGTTTTACTTCTAACATTAAAGGTCTGACTCAGGCCGCGCGTAACGCCAACGACGGTATCTCTCTGGCGCAGACCACTGAAGGCGCACTGTCTGAAATCAACAACAACTTGCAGCGTGTGCGTGAGTTGACTGTTCAGGCGACGACGGGGACTAACTCTGATTCTGACTTGTCTTCTATTCAGGACGAAATCAAATCTCGTCTGGATGAAATTGACCGTGTCTCTGGTCAGACTCAGTTCAAC…
ESC_LA2947AA	21	4	SRR7612249;ILLUMINA;Paired;;SRX4476998	ATGGCACAAGTCATTAATACCAACAGCCTCTCGCTGATCACTCAAAATAATATCAACAAGAACCAGTCTGCGCTGTCGAGTTCTATCGAGCGTCTGTCTTCTGGTTTGCGTATTAACAGTGCGAAGGATGACGCCGCAGGTCAGGCGATTGCTAACCGTTTTACTTCTAACATTAAAGGTCTGACTCAGGCCGCGCGTAACGCCAACGACGGTATCTCTCTGGCGCAGACCACTGAAGGCGCACTGTCTGAAATCAACAACAACTTGCAGCGTGTGCGTGAGTTGACTGTTCAGGCGACGACGGGGACTAACTCTGATTCTGACTTGTCTTCTATTCAGGACGAAATCAAATCTCGTCTGGATGAAATTGACCGTGTCTCTGGTCAGACTCAGTTCAAC…
ESC_LA2875AA	21	4	SRR7612147;ILLUMINA;Paired;;SRX4477100	ATGGCACAAGTCATTAATACCAACAGCCTCTCGCTGATCACTCAAAATAATATCAACAAGAACCAGTCTGCGCTGTCGAGTTCTATCGAGCGTCTGTCTTCTGGTTTGCGTATTAACAGTGCGAAGGATGACGCCGCAGGTCAGGCGATTGCTAACCGTTTTACTTCTAACATTAAAGGTCTGACTCAGGCCGCGCGTAACGCCAACGACGGTATCTCTCTGGCGCAGACCACTGAAGGCGCACTGTCTGAAATCAACAACAACTTGCAGCGTGTGCGTGAGTTGACTGTTCAGGCGACGACGGGGACTAACTCTGATTCTGACTTGTCTTCTATTCAGGACGAAATCAAATCTCGTCTGGATGAAATTGACCGTGTCTCTGGTCAGACTCAGTTCAAC…
ESC_LA2869AA	21	4	SRR7612141;ILLUMINA;Paired;;SRX4477106	ATGGCACAAGTCATTAATACCAACAGCCTCTCGCTGATCACTCAAAATAATATCAACAAGAACCAGTCTGCGCTGTCGAGTTCTATCGAGCGTCTGTCTTCTGGTTTGCGTATTAACAGTGCGAAGGATGACGCCGCAGGTCAGGCGATTGCTAACCGTTTTACTTCTAACATTAAAGGTCTGACTCAGGCCGCGCGTAACGCCAACGACGGTATCTCTCTGGCGCAGACCACTGAAGGCGCACTGTCTGAAATCAACAACAACTTGCAGCGTGTGCGTGAGTTGACTGTTCAGGCGACGACGGGGACTAACTCTGATTCTGACTTGTCTTCTATTCAGGACGAAATCAAATCTCGTCTGGATGAAATTGACCGTGTCTCTGGTCAGACTCAGTTCAAC…
KU20110014	21	4	BBWD01000001-BBWD01000111	ATGGCACAAGTCATTAATACCAACAGCCTCTCGCTGATCACTCAAAATAATATCAACAAGAACCAGTCTGCGCTGTCGAGTTCTATCGAGCGTCTGTCTTCTGGTTTGCGTATTAACAGTGCGAAGGATGACGCCGCAGGTCAGGCGATTGCTAACCGTTTTACTTCTAACATTAAAGGTCTGACTCAGGCCGCGCGTAACGCCAACGACGGTATCTCTCTGGCGCAGACCACTGAAGGCGCACTGTCTGAAATCAACAACAACTTGCAGCGTGTGCGTGAGTTGACTGTTCAGGCGACGACGGGGACTAACTCTGATTCTGACTTGTCTTCTATTCAGGACGAAATCAAATCTCGTCTGGATGAAATTGACCGTGTCTCTGGTCAGACTCAGTTCAAC…
NIAH_Bird 13	21	4	BBVI01000001-BBVI01000063	ATGGCACAAGTCATTAATACCAACAGCCTCTCGCTGATCACTCAAAATAATATCAACAAGAACCAGTCTGCGCTGTCGAGTTCTATCGAGCGTCTGTCTTCTGGTTTGCGTATTAACAGTGCGAAGGATGACGCCGCAGGTCAGGCGATTGCTAACCGTTTTACTTCTAACATTAAAGGTCTGACTCAGGCCGCGCGTAACGCCAACGACGGTATCTCTCTGGCGCAGACCACTGAAGGCGCACTGTCTGAAATCAACAACAACTTGCAGCGTGTGCGTGAGTTGACTGTTCAGGCGACGACGGGGACTAACTCTGATTCTGACTTGTCTTCTATTCAGGACGAAATCAAATCTCGTCTGGATGAAATTGACCGTGTCTCTGGTCAGACTCAGTTCAAC…
ZAC44-3	21	4	BJWS01000001-BJWS01000281	ATGGCACAAGTCATTAATACCAACAGCCTCTCGCTGATCACTCAAAATAATATCAACAAGAACCAGTCTGCGCTGTCGAGTTCTATCGAGCGTCTGTCTTCTGGTTTGCGTATTAACAGTGCGAAGGATGACGCCGCAGGTCAGGCGATTGCTAACCGTTTTACTTCTAACATTAAAGGTCTGACTCAGGCCGCGCGTAACGCCAACGACGGTATCTCTCTGGCGCAGACCACTGAAGGCGCACTGTCTGAAATCAACAACAACTTGCAGCGTGTGCGTGAGTTGACTGTTCAGGCGACGACGGGGACTAACTCTGATTCTGACTTGTCTTCTATTCAGGACGAAATCAAATCTCGTCTGGATGAAATTGACCGTGTCTCTGGTCAGACTCAGTTCAAC…
ESC_BA8820AA	22	4	ERR294587;ILLUMINA;Paired;224;ERX267920	ATGGCACAAGTCATTAATACCAACAGCCTCTCGCTGATCACTCAAAATAATATCAACAAGAACCAGTCTGCGCTGTCGAGTTCTATCGAGCGTCTGTCTTCTGGTTTGCGTATTAACAGTGCGAAGGATGACGCCGCAGGTCAGGCGATTGCTAACCGTTTTACTTCTAACATTAAAGGTCTGACTCAGGCCGCGCGTAACGCCAACGACGGTATCTCTCTGGCGCAGACCACTGAAGGCGCACTGTCTGAAATCAACAACAACTTGCAGCGTGTGCGTGAGTTGACTGTTCAGGCGACGACGGGGACTAACTCTGATTCTGACTTGTCTTCTATTCAGGACGAAATCAAATCTCGTCTGGATGAAATTGACCGTGTCTCTGGTCAGACTCAGTTCAAC…
ESC_BA9858AA	22	4	ERR197255;ILLUMINA;Paired;278;ERX171944	ATGGCACAAGTCATTAATACCAACAGCCTCTCGCTGATCACTCAAAATAATATCAACAAGAACCAGTCTGCGCTGTCGAGTTCTATCGAGCGTCTGTCTTCTGGTTTGCGTATTAACAGTGCGAAGGATGACGCCGCAGGTCAGGCGATTGCTAACCGTTTTACTTCTAACATTAAAGGTCTGACTCAGGCCGCGCGTAACGCCAACGACGGTATCTCTCTGGCGCAGACCACTGAAGGCGCACTGTCTGAAATCAACAACAACTTGCAGCGTGTGCGTGAGTTGACTGTTCAGGCGACGACGGGGACTAACTCTGATTCTGACTTGTCTTCTATTCAGGACGAAATCAAATCTCGTCTGGATGAAATTGACCGTGTCTCTGGTCAGACTCAGTTCAAC…
ESC_AA7944AA	22	4	SRR1999316;ILLUMINA;Paired;;SRX1011346	ATGGCACAAGTCATTAATACCAACAGCCTCTCGCTGATCACTCAAAATAATATCAACAAGAACCAGTCTGCGCTGTCGAGTTCTATCGAGCGTCTGTCTTCTGGTTTGCGTATTAACAGTGCGAAGGATGACGCCGCAGGTCAGGCGATTGCTAACCGTTTTACTTCTAACATTAAAGGTCTGACTCAGGCCGCGCGTAACGCCAACGACGGTATCTCTCTGGCGCAGACCACTGAAGGCGCACTGTCTGAAATCAACAACAACTTGCAGCGTGTGCGTGAGTTGACTGTTCAGGCGACGACGGGGACTAACTCTGATTCTGACTTGTCTTCTATTCAGGACGAAATCAAATCTCGTCTGGATGAAATTGACCGTGTCTCTGGTCAGACTCAGTTCAAC…
ESC_CA1235AA	22	4	ERR144949;ILLUMINA;Paired;200;ERX120877	ATGGCACAAGTCATTAATACCAACAGCCTCTCGCTGATCACTCAAAATAATATCAACAAGAACCAGTCTGCGCTGTCGAGTTCTATCGAGCGTCTGTCTTCTGGTTTGCGTATTAACAGTGCGAAGGATGACGCCGCAGGTCAGGCGATTGCTAACCGTTTTACTTCTAACATTAAAGGTCTGACTCAGGCCGCGCGTAACGCCAACGACGGTATCTCTCTGGCGCAGACCACTGAAGGCGCACTGTCTGAAATCAACAACAACTTGCAGCGTGTGCGTGAGTTGACTGTTCAGGCGACGACGGGGACTAACTCTGATTCTGACTTGTCTTCTATTCAGGACGAAATCAAATCTCGTCTGGATGAAATTGACCGTGTCTCTGGTCAGACTCAGTTCAAC…
ESC_FA1445AA	22	4	SRR4897706;ILLUMINA;Paired;;SRX2326951	ATGGCACAAGTCATTAATACCAACAGCCTCTCGCTGATCACTCAAAATAATATCAACAAGAACCAGTCTGCGCTGTCGAGTTCTATCGAGCGTCTGTCTTCTGGTTTGCGTATTAACAGTGCGAAGGATGACGCCGCAGGTCAGGCGATTGCTAACCGTTTTACTTCTAACATTAAAGGTCTGACTCAGGCCGCGCGTAACGCCAACGACGGTATCTCTCTGGCGCAGACCACTGAAGGCGCACTGTCTGAAATCAACAACAACTTGCAGCGTGTGCGTGAGTTGACTGTTCAGGCGACGACGGGGACTAACTCTGATTCTGACTTGTCTTCTATTCAGGACGAAATCAAATCTCGTCTGGATGAAATTGACCGTGTCTCTGGTCAGACTCAGTTCAAC…
ESC_HA6233AA	22	4	SRR6186607;ILLUMINA;Paired;;SRX3296650	ATGGCACAAGTCATTAATACCAACAGCCTCTCGCTGATCACTCAAAATAATATCAACAAGAACCAGTCTGCGCTGTCGAGTTCTATCGAGCGTCTGTCTTCTGGTTTGCGTATTAACAGTGCGAAGGATGACGCCGCAGGTCAGGCGATTGCTAACCGTTTTACTTCTAACATTAAAGGTCTGACTCAGGCCGCGCGTAACGCCAACGACGGTATCTCTCTGGCGCAGACCACTGAAGGCGCACTGTCTGAAATCAACAACAACTTGCAGCGTGTGCGTGAGTTGACTGTTCAGGCGACGACGGGGACTAACTCTGATTCTGACTTGTCTTCTATTCAGGACGAAATCAAATCTCGTCTGGATGAAATTGACCGTGTCTCTGGTCAGACTCAGTTCAAC…
ESC_KA6311AA	22	4	ERR2759001;ILLUMINA;Paired;125;ERX2771994	ATGGCACAAGTCATTAATACCAACAGCCTCTCGCTGATCACTCAAAATAATATCAACAAGAACCAGTCTGCGCTGTCGAGTTCTATCGAGCGTCTGTCTTCTGGTTTGCGTATTAACAGTGCGAAGGATGACGCCGCAGGTCAGGCGATTGCTAACCGTTTTACTTCTAACATTAAAGGTCTGACTCAGGCCGCGCGTAACGCCAACGACGGTATCTCTCTGGCGCAGACCACTGAAGGCGCACTGTCTGAAATCAACAACAACTTGCAGCGTGTGCGTGAGTTGACTGTTCAGGCGACGACGGGGACTAACTCTGATTCTGACTTGTCTTCTATTCAGGACGAAATCAAATCTCGTCTGGATGAAATTGACCGTGTCTCTGGTCAGACTCAGTTCAAC…
ESC_KA7220AA	22	4	GCF_002872455;Complete Genome;;;	ATGGCACAAGTCATTAATACCAACAGCCTCTCGCTGATCACTCAAAATAATATCAACAAGAACCAGTCTGCGCTGTCGAGTTCTATCGAGCGTCTGTCTTCTGGTTTGCGTATTAACAGTGCGAAGGATGACGCCGCAGGTCAGGCGATTGCTAACCGTTTTACTTCTAACATTAAAGGTCTGACTCAGGCCGCGCGTAACGCCAACGACGGTATCTCTCTGGCGCAGACCACTGAAGGCGCACTGTCTGAAATCAACAACAACTTGCAGCGTGTGCGTGAGTTGACTGTTCAGGCGACGACGGGGACTAACTCTGATTCTGACTTGTCTTCTATTCAGGACGAAATCAAATCTCGTCTGGATGAAATTGACCGTGTCTCTGGTCAGACTCAGTTCAAC…
ESC_KA9049AA	22	4	SRR8389620;ILLUMINA;Paired;;SRX5199332	ATGGCACAAGTCATTAATACCAACAGCCTCTCGCTGATCACTCAAAATAATATCAACAAGAACCAGTCTGCGCTGTCGAGTTCTATCGAGCGTCTGTCTTCTGGTTTGCGTATTAACAGTGCGAAGGATGACGCCGCAGGTCAGGCGATTGCTAACCGTTTTACTTCTAACATTAAAGGTCTGACTCAGGCCGCGCGTAACGCCAACGACGGTATCTCTCTGGCGCAGACCACTGAAGGCGCACTGTCTGAAATCAACAACAACTTGCAGCGTGTGCGTGAGTTGACTGTTCAGGCGACGACGGGGACTAACTCTGATTCTGACTTGTCTTCTATTCAGGACGAAATCAAATCTCGTCTGGATGAAATTGACCGTGTCTCTGGTCAGACTCAGTTCAAC…
ESC_LA2866AA	22	4	SRR7612138;ILLUMINA;Paired;;SRX4477109	ATGGCACAAGTCATTAATACCAACAGCCTCTCGCTGATCACTCAAAATAATATCAACAAGAACCAGTCTGCGCTGTCGAGTTCTATCGAGCGTCTGTCTTCTGGTTTGCGTATTAACAGTGCGAAGGATGACGCCGCAGGTCAGGCGATTGCTAACCGTTTTACTTCTAACATTAAAGGTCTGACTCAGGCCGCGCGTAACGCCAACGACGGTATCTCTCTGGCGCAGACCACTGAAGGCGCACTGTCTGAAATCAACAACAACTTGCAGCGTGTGCGTGAGTTGACTGTTCAGGCGACGACGGGGACTAACTCTGATTCTGACTTGTCTTCTATTCAGGACGAAATCAAATCTCGTCTGGATGAAATTGACCGTGTCTCTGGTCAGACTCAGTTCAAC…
HIPH08472	22	4	BBVZ01000001-BBVZ01000085	ATGGCACAAGTCATTAATACCAACAGCCTCTCGCTGATCACTCAAAATAATATCAACAAGAACCAGTCTGCGCTGTCGAGTTCTATCGAGCGTCTGTCTTCTGGTTTGCGTATTAACAGTGCGAAGGATGACGCCGCAGGTCAGGCGATTGCTAACCGTTTTACTTCTAACATTAAAGGTCTGACTCAGGCCGCGCGTAACGCCAACGACGGTATCTCTCTGGCGCAGACCACTGAAGGCGCACTGTCTGAAATCAACAACAACTTGCAGCGTGTGCGTGAGTTGACTGTTCAGGCGACGACGGGGACTAACTCTGATTCTGACTTGTCTTCTATTCAGGACGAAATCAAATCTCGTCTGGATGAAATTGACCGTGTCTCTGGTCAGACTCAGTTCAAC…
NIAH_Bird 2	22	4	BBVK01000001-BBVK01000070	ATGGCACAAGTCATTAATACCAACAGCCTCTCGCTGATCACTCAAAATAATATCAACAAGAACCAGTCTGCGCTGTCGAGTTCTATCGAGCGTCTGTCTTCTGGTTTGCGTATTAACAGTGCGAAGGATGACGCCGCAGGTCAGGCGATTGCTAACCGTTTTACTTCTAACATTAAAGGTCTGACTCAGGCCGCGCGTAACGCCAACGACGGTATCTCTCTGGCGCAGACCACTGAAGGCGCACTGTCTGAAATCAACAACAACTTGCAGCGTGTGCGTGAGTTGACTGTTCAGGCGACGACGGGGACTAACTCTGATTCTGACTTGTCTTCTATTCAGGACGAAATCAAATCTCGTCTGGATGAAATTGACCGTGTCTCTGGTCAGACTCAGTTCAAC…
NIAH_Bird 24	22	4	BBVM01000001-BBVM01000094	ATGGCACAAGTCATTAATACCAACAGCCTCTCGCTGATCACTCAAAATAATATCAACAAGAACCAGTCTGCGCTGTCGAGTTCTATCGAGCGTCTGTCTTCTGGTTTGCGTATTAACAGTGCGAAGGATGACGCCGCAGGTCAGGCGATTGCTAACCGTTTTACTTCTAACATTAAAGGTCTGACTCAGGCCGCGCGTAACGCCAACGACGGTATCTCTCTGGCGCAGACCACTGAAGGCGCACTGTCTGAAATCAACAACAACTTGCAGCGTGTGCGTGAGTTGACTGTTCAGGCGACGACGGGGACTAACTCTGATTCTGACTTGTCTTCTATTCAGGACGAAATCAAATCTCGTCTGGATGAAATTGACCGTGTCTCTGGTCAGACTCAGTTCAAC…
24	23	4	BBVF01000001-BBVF01000137	ATGGCACAAGTCATTAATACCAACAGCCTCTCGCTGATCACTCAAAATAATATCAATAAGAACCAGTCTGCGCTGTCGAGCTCTATCGAGCGTCTGTCTTCTGGTTTGCGTATTAACAGTGCGAAGGATGACGCCGCAGGTCAGGCAATTGCTAACCGTTTTACTTCTAACATTAAAGGTCTGACTCAGGCCGCGCGTAACGCCAACGACGGAATCTCTCTGGCGCAGACCACTGAAGGCGCACTGTCTGAAATCAACAACAACTTACAGCGTGTGCGTGAGTTGACTGTTCAGGCGACGACGGGGACTAACTCTGATTCTGACCTGTCTTCTATTCAGGACGAAATCAAATCCCGTCTGGATGAAATTGACCGTGTCTCTGGTCAGACTCAGTTCAAC…
EC03-127	23	4	BBVU01000001-BBVU01000149	ATGGCACAAGTCATTAATACCAACAGCCTCTCGCTGATCACTCAAAATAATATCAATAAGAACCAGTCTGCGCTGTCGAGCTCTATCGAGCGTCTGTCTTCTGGTTTGCGTATTAACAGTGCGAAGGATGACGCCGCAGGTCAGGCAATTGCTAACCGTTTTACTTCTAACATTAAAGGTCTGACTCAGGCCGCGCGTAACGCCAACGACGGAATCTCTCTGGCGCAGACCACTGAAGGCGCACTGTCTGAAATCAACAACAACTTACAGCGTGTGCGTGAGTTGACTGTTCAGGCGACGACGGGGACTAACTCTGATTCTGACCTGTCTTCTATTCAGGACGAAATCAAATCCCGTCTGGATGAAATTGACCGTGTCTCTGGTCAGACTCAGTTCAAC…
ESC_BA0760AA	23	4	SRR1999984;ILLUMINA;Paired;;SRX1011995	ATGGCACAAGTCATTAATACCAACAGCCTCTCGCTGATCACTCAAAATAATATCAATAAGAACCAGTCTGCGCTGTCGAGCTCTATCGAGCGTCTGTCTTCTGGTTTGCGTATTAACAGTGCGAAGGATGACGCCGCAGGTCAGGCAATTGCTAACCGTTTTACTTCTAACATTAAAGGTCTGACTCAGGCCGCGCGTAACGCCAACGACGGAATCTCTCTGGCGCAGACCACTGAAGGCGCACTGTCTGAAATCAACAACAACTTACAGCGTGTGCGTGAGTTGACTGTTCAGGCGACGACGGGGACTAACTCTGATTCTGACCTGTCTTCTATTCAGGACGAAATCAAATCCCGTCTGGATGAAATTGACCGTGTCTCTGGTCAGACTCAGTTCAAC…
ESC_CA0166AA	23	4	ERR137811;ILLUMINA;Paired;208;ERX113829	ATGGCACAAGTCATTAATACCAACAGCCTCTCGCTGATCACTCAAAATAATATCAATAAGAACCAGTCTGCGCTGTCGAGCTCTATCGAGCGTCTGTCTTCTGGTTTGCGTATTAACAGTGCGAAGGATGACGCCGCAGGTCAGGCAATTGCTAACCGTTTTACTTCTAACATTAAAGGTCTGACTCAGGCCGCGCGTAACGCCAACGACGGAATCTCTCTGGCGCAGACCACTGAAGGCGCACTGTCTGAAATCAACAACAACTTACAGCGTGTGCGTGAGTTGACTGTTCAGGCGACGACGGGGACTAACTCTGATTCTGACCTGTCTTCTATTCAGGACGAAATCAAATCCCGTCTGGATGAAATTGACCGTGTCTCTGGTCAGACTCAGTTCAAC…
ESC_GA5774AA	23	4	SRR5590305;ILLUMINA;Paired;;SRX2847411	ATGGCACAAGTCATTAATACCAACAGCCTCTCGCTGATCACTCAAAATAATATCAATAAGAACCAGTCTGCGCTGTCGAGCTCTATCGAGCGTCTGTCTTCTGGTTTGCGTATTAACAGTGCGAAGGATGACGCCGCAGGTCAGGCAATTGCTAACCGTTTTACTTCTAACATTAAAGGTCTGACTCAGGCCGCGCGTAACGCCAACGACGGAATCTCTCTGGCGCAGACCACTGAAGGCGCACTGTCTGAAATCAACAACAACTTACAGCGTGTGCGTGAGTTGACTGTTCAGGCGACGACGGGGACTAACTCTGATTCTGACCTGTCTTCTATTCAGGACGAAATCAAATCCCGTCTGGATGAAATTGACCGTGTCTCTGGTCAGACTCAGTTCAAC…
ESC_HA7876AA	23	4	traces-0YUluZD;ILLUMINA;Paired;;NA	ATGGCACAAGTCATTAATACCAACAGCCTCTCGCTGATCACTCAAAATAATATCAATAAGAACCAGTCTGCGCTGTCGAGCTCTATCGAGCGTCTGTCTTCTGGTTTGCGTATTAACAGTGCGAAGGATGACGCCGCAGGTCAGGCAATTGCTAACCGTTTTACTTCTAACATTAAAGGTCTGACTCAGGCCGCGCGTAACGCCAACGACGGAATCTCTCTGGCGCAGACCACTGAAGGCGCACTGTCTGAAATCAACAACAACTTACAGCGTGTGCGTGAGTTGACTGTTCAGGCGACGACGGGGACTAACTCTGATTCTGACCTGTCTTCTATTCAGGACGAAATCAAATCCCGTCTGGATGAAATTGACCGTGTCTCTGGTCAGACTCAGTTCAAC…
ESC_JA7529AA	23	4	ERR2719314;ILLUMINA;Paired;386;ERX2733187	ATGGCACAAGTCATTAATACCAACAGCCTCTCGCTGATCACTCAAAATAATATCAATAAGAACCAGTCTGCGCTGTCGAGCTCTATCGAGCGTCTGTCTTCTGGTTTGCGTATTAACAGTGCGAAGGATGACGCCGCAGGTCAGGCAATTGCTAACCGTTTTACTTCTAACATTAAAGGTCTGACTCAGGCCGCGCGTAACGCCAACGACGGAATCTCTCTGGCGCAGACCACTGAAGGCGCACTGTCTGAAATCAACAACAACTTACAGCGTGTGCGTGAGTTGACTGTTCAGGCGACGACGGGGACTAACTCTGATTCTGACCTGTCTTCTATTCAGGACGAAATCAAATCCCGTCTGGATGAAATTGACCGTGTCTCTGGTCAGACTCAGTTCAAC…
2014C-4356	24	4	CP024282	ATGGCACAAGTCATTAATACCAACAGCCTCTCGCTGATCACTCAAAATAATATCAACAAGAACCAGTCTGCGCTGTCGAGTTCTATCGAGCGTCTGTCTTCTGGTTTGCGTATTAACAGTGCGAAGGATGACGCCGCAGGTCAGGCAATTGCTAACCGTTTTACTTCTAACATTAAAGGTCTGACTCAGGCCGCGCGTAACGCCAACGACGGAATCTCTCTGGCGCAGACCACTGAAGGCGCACTGTCTGAAATCAACAACAACTTGCAGCGTGTGCGTGAGTTGACCGTTCAGGCGACGACGGGGACTAACTCTGATTCTGACTTGTCTTCTATTCAGGACGAAATCAAATCTCGTCTGGATGAAATTGACCGTGTCTCTGGTCAGACTCAGTTCAAC…
ESC_GA5962AA	24	4	SRR5617253;ILLUMINA;Paired;;SRX2862833	ATGGCACAAGTCATTAATACCAACAGCCTCTCGCTGATCACTCAAAATAATATCAACAAGAACCAGTCTGCGCTGTCGAGTTCTATCGAGCGTCTGTCTTCTGGTTTGCGTATTAACAGTGCGAAGGATGACGCCGCAGGTCAGGCAATTGCTAACCGTTTTACTTCTAACATTAAAGGTCTGACTCAGGCCGCGCGTAACGCCAACGACGGAATCTCTCTGGCGCAGACCACTGAAGGCGCACTGTCTGAAATCAACAACAACTTGCAGCGTGTGCGTGAGTTGACCGTTCAGGCGACGACGGGGACTAACTCTGATTCTGACTTGTCTTCTATTCAGGACGAAATCAAATCTCGTCTGGATGAAATTGACCGTGTCTCTGGTCAGACTCAGTTCAAC…
ESC_HA7877AA	24	4	traces-0MzCIKR;ILLUMINA;Paired;;NA	ATGGCACAAGTCATTAATACCAACAGCCTCTCGCTGATCACTCAAAATAATATCAACAAGAACCAGTCTGCGCTGTCGAGTTCTATCGAGCGTCTGTCTTCTGGTTTGCGTATTAACAGTGCGAAGGATGACGCCGCAGGTCAGGCAATTGCTAACCGTTTTACTTCTAACATTAAAGGTCTGACTCAGGCCGCGCGTAACGCCAACGACGGAATCTCTCTGGCGCAGACCACTGAAGGCGCACTGTCTGAAATCAACAACAACTTGCAGCGTGTGCGTGAGTTGACCGTTCAGGCGACGACGGGGACTAACTCTGATTCTGACTTGTCTTCTATTCAGGACGAAATCAAATCTCGTCTGGATGAAATTGACCGTGTCTCTGGTCAGACTCAGTTCAAC…
ESC_HA7879AA	24	4	traces-0uhWhdo;ILLUMINA;Paired;;NA	ATGGCACAAGTCATTAATACCAACAGCCTCTCGCTGATCACTCAAAATAATATCAACAAGAACCAGTCTGCGCTGTCGAGTTCTATCGAGCGTCTGTCTTCTGGTTTGCGTATTAACAGTGCGAAGGATGACGCCGCAGGTCAGGCAATTGCTAACCGTTTTACTTCTAACATTAAAGGTCTGACTCAGGCCGCGCGTAACGCCAACGACGGAATCTCTCTGGCGCAGACCACTGAAGGCGCACTGTCTGAAATCAACAACAACTTGCAGCGTGTGCGTGAGTTGACCGTTCAGGCGACGACGGGGACTAACTCTGATTCTGACTTGTCTTCTATTCAGGACGAAATCAAATCTCGTCTGGATGAAATTGACCGTGTCTCTGGTCAGACTCAGTTCAAC…
ESC_HA7885AA	24	4	traces-0DhvnaF;ILLUMINA;Paired;;NA	ATGGCACAAGTCATTAATACCAACAGCCTCTCGCTGATCACTCAAAATAATATCAACAAGAACCAGTCTGCGCTGTCGAGTTCTATCGAGCGTCTGTCTTCTGGTTTGCGTATTAACAGTGCGAAGGATGACGCCGCAGGTCAGGCAATTGCTAACCGTTTTACTTCTAACATTAAAGGTCTGACTCAGGCCGCGCGTAACGCCAACGACGGAATCTCTCTGGCGCAGACCACTGAAGGCGCACTGTCTGAAATCAACAACAACTTGCAGCGTGTGCGTGAGTTGACCGTTCAGGCGACGACGGGGACTAACTCTGATTCTGACTTGTCTTCTATTCAGGACGAAATCAAATCTCGTCTGGATGAAATTGACCGTGTCTCTGGTCAGACTCAGTTCAAC…
ESC_HA7887AA	24	4	traces-0QtXufo;ILLUMINA;Paired;;NA	ATGGCACAAGTCATTAATACCAACAGCCTCTCGCTGATCACTCAAAATAATATCAACAAGAACCAGTCTGCGCTGTCGAGTTCTATCGAGCGTCTGTCTTCTGGTTTGCGTATTAACAGTGCGAAGGATGACGCCGCAGGTCAGGCAATTGCTAACCGTTTTACTTCTAACATTAAAGGTCTGACTCAGGCCGCGCGTAACGCCAACGACGGAATCTCTCTGGCGCAGACCACTGAAGGCGCACTGTCTGAAATCAACAACAACTTGCAGCGTGTGCGTGAGTTGACCGTTCAGGCGACGACGGGGACTAACTCTGATTCTGACTTGTCTTCTATTCAGGACGAAATCAAATCTCGTCTGGATGAAATTGACCGTGTCTCTGGTCAGACTCAGTTCAAC…
05-3106	25	4	CP030778	ATGGCACAAGTCATTAATACCAACAGCCTCTCGCTGATCACTCAAAATAATATCAATAAGAACCAGTCTGCGCTGTCGAGCTCTATCGAGCGTCTGTCTTCTGGTTTGCGTATTAACAGTGCGAAGGATGACGCCGCAGGTCAGGCAATTGCTAACCGTTTTACTTCTAACATTAAAGGTCTGACTCAGGCCGCGCGTAACGCCAACGACGGAATCTCTCTGGCGCAGACCACTGAAGGCGCACTGTCTGAAATCAACAACAACTTACAGCGTGTGCGTGAGTTGACCGTTCAGGCGACGACGGGGACTAACTCTGATTCTGACCTGTCTTCTATTCAGGACGAAATCAAATCCCGTCTGGATGAAATTGACCGTGTCTCTGGTCAGACTCAGTTCAAC…
ESC_BA0733AA	25	4	SRR1999999;ILLUMINA;Paired;;SRX1012009	ATGGCACAAGTCATTAATACCAACAGCCTCTCGCTGATCACTCAAAATAATATCAATAAGAACCAGTCTGCGCTGTCGAGCTCTATCGAGCGTCTGTCTTCTGGTTTGCGTATTAACAGTGCGAAGGATGACGCCGCAGGTCAGGCAATTGCTAACCGTTTTACTTCTAACATTAAAGGTCTGACTCAGGCCGCGCGTAACGCCAACGACGGAATCTCTCTGGCGCAGACCACTGAAGGCGCACTGTCTGAAATCAACAACAACTTACAGCGTGTGCGTGAGTTGACCGTTCAGGCGACGACGGGGACTAACTCTGATTCTGACCTGTCTTCTATTCAGGACGAAATCAAATCCCGTCTGGATGAAATTGACCGTGTCTCTGGTCAGACTCAGTTCAAC…
ESC_CA1076AA	25	4	ERR175732;ILLUMINA;Paired;250;ERX151878	ATGGCACAAGTCATTAATACCAACAGCCTCTCGCTGATCACTCAAAATAATATCAATAAGAACCAGTCTGCGCTGTCGAGCTCTATCGAGCGTCTGTCTTCTGGTTTGCGTATTAACAGTGCGAAGGATGACGCCGCAGGTCAGGCAATTGCTAACCGTTTTACTTCTAACATTAAAGGTCTGACTCAGGCCGCGCGTAACGCCAACGACGGAATCTCTCTGGCGCAGACCACTGAAGGCGCACTGTCTGAAATCAACAACAACTTACAGCGTGTGCGTGAGTTGACCGTTCAGGCGACGACGGGGACTAACTCTGATTCTGACCTGTCTTCTATTCAGGACGAAATCAAATCCCGTCTGGATGAAATTGACCGTGTCTCTGGTCAGACTCAGTTCAAC…
ESC_IA6916AA	25	4	ERR2525591;ILLUMINA;Paired;478;ERX2544472	ATGGCACAAGTCATTAATACCAACAGCCTCTCGCTGATCACTCAAAATAATATCAATAAGAACCAGTCTGCGCTGTCGAGCTCTATCGAGCGTCTGTCTTCTGGTTTGCGTATTAACAGTGCGAAGGATGACGCCGCAGGTCAGGCAATTGCTAACCGTTTTACTTCTAACATTAAAGGTCTGACTCAGGCCGCGCGTAACGCCAACGACGGAATCTCTCTGGCGCAGACCACTGAAGGCGCACTGTCTGAAATCAACAACAACTTACAGCGTGTGCGTGAGTTGACCGTTCAGGCGACGACGGGGACTAACTCTGATTCTGACCTGTCTTCTATTCAGGACGAAATCAAATCCCGTCTGGATGAAATTGACCGTGTCTCTGGTCAGACTCAGTTCAAC…
ESC_EA3365AA	26	4	traces-0ZjrnIM;ILLUMINA;Paired;;NA	ATGGCACAAGTCATTAATACCAACAGCCTCTCGCTGATCACTCAAAATAATATCAACAAGAACCAGTCTGCGCTGTCGAGTTCTATCGAGCGTCTGTCTTCTGGTTTGCGTATTAACAGTGCGAAGGATGACGCCGCAGGTCAGGCGATTGCTAACCGTTTTACTTCTAACATTAAAGGTCTGACTCAGGCCGCGCGTAACGCCAACGACGGTATCTCTCTGGCGCAGACCACTGAAGGCGCACTGTCTGAAATCAACAACAACTTGCAGCGTGTGCGTGAGTTGACTGTTCAGGCGACGACGGGGACTAACTCTGATTCTGACTTGTCTTCTATTCAGGACGAAATCAAATCTCGTCTGGATGAAATTGACCGTGTCTCTGGTCAGACTCAGTTCAAC…
ESC_KA1624AA	26	4	SRR7866098;ILLUMINA;Paired;;SRX4705278	ATGGCACAAGTCATTAATACCAACAGCCTCTCGCTGATCACTCAAAATAATATCAACAAGAACCAGTCTGCGCTGTCGAGTTCTATCGAGCGTCTGTCTTCTGGTTTGCGTATTAACAGTGCGAAGGATGACGCCGCAGGTCAGGCGATTGCTAACCGTTTTACTTCTAACATTAAAGGTCTGACTCAGGCCGCGCGTAACGCCAACGACGGTATCTCTCTGGCGCAGACCACTGAAGGCGCACTGTCTGAAATCAACAACAACTTGCAGCGTGTGCGTGAGTTGACTGTTCAGGCGACGACGGGGACTAACTCTGATTCTGACTTGTCTTCTATTCAGGACGAAATCAAATCTCGTCTGGATGAAATTGACCGTGTCTCTGGTCAGACTCAGTTCAAC…
V3-1al	26	4	BJWT01000001-BJWT01000077	ATGGCACAAGTCATTAATACCAACAGCCTCTCGCTGATCACTCAAAATAATATCAACAAGAACCAGTCTGCGCTGTCGAGTTCTATCGAGCGTCTGTCTTCTGGTTTGCGTATTAACAGTGCGAAGGATGACGCCGCAGGTCAGGCGATTGCTAACCGTTTTACTTCTAACATTAAAGGTCTGACTCAGGCCGCGCGTAACGCCAACGACGGTATCTCTCTGGCGCAGACCACTGAAGGCGCACTGTCTGAAATCAACAACAACTTGCAGCGTGTGCGTGAGTTGACTGTTCAGGCGACGACGGGGACTAACTCTGATTCTGACTTGTCTTCTATTCAGGACGAAATCAAATCTCGTCTGGATGAAATTGACCGTGTCTCTGGTCAGACTCAGTTCAAC…
ESC_FA7745AA	27	4	SRR5185385;ILLUMINA;Paired;300;SRX2501407	ATGGCACAAGTCATTAATACCAACAGCCTCTCGCTGATCACTCAAAATAATATCAACAAGAACCGGTCTGCGCTGTCGAGTTCTATCGAGCGTCTGTCTTCTGGTTTGCGTATTAACAGTGCGAAGGATGACGCCGCAGGTCAGGCGATTGCTAACCGTTTTACTTCTAACATTAAAGGTCTGACTCAGGCCGCGCGTAACGCCAACGACGGTATCTCTCTGGCGCAGACCACTGAAGGCGCACTGTCTGAAATCAACAACAACTTGCAGCGTGTGCGTGAGTTGACTGTTCAGGCGACGACGGGGACTAACTCTGATTCTGACTTGTCTTCTATTCAGGACGAAATCAAATCTCGTCTGGATGAAATTGACCGTGTCTCTGGTCAGACTCAGTTCAAC…
ESC_FA7744AA	27	4	SRR5185386;ILLUMINA;Paired;300;SRX2501408	ATGGCACAAGTCATTAATACCAACAGCCTCTCGCTGATCACTCAAAATAATATCAACAAGAACCGGTCTGCGCTGTCGAGTTCTATCGAGCGTCTGTCTTCTGGTTTGCGTATTAACAGTGCGAAGGATGACGCCGCAGGTCAGGCGATTGCTAACCGTTTTACTTCTAACATTAAAGGTCTGACTCAGGCCGCGCGTAACGCCAACGACGGTATCTCTCTGGCGCAGACCACTGAAGGCGCACTGTCTGAAATCAACAACAACTTGCAGCGTGTGCGTGAGTTGACTGTTCAGGCGACGACGGGGACTAACTCTGATTCTGACTTGTCTTCTATTCAGGACGAAATCAAATCTCGTCTGGATGAAATTGACCGTGTCTCTGGTCAGACTCAGTTCAAC…
ESC_IA3942AA	27	4	SRR6728027;ILLUMINA;Paired;500;SRX3700947	ATGGCACAAGTCATTAATACCAACAGCCTCTCGCTGATCACTCAAAATAATATCAACAAGAACCGGTCTGCGCTGTCGAGTTCTATCGAGCGTCTGTCTTCTGGTTTGCGTATTAACAGTGCGAAGGATGACGCCGCAGGTCAGGCGATTGCTAACCGTTTTACTTCTAACATTAAAGGTCTGACTCAGGCCGCGCGTAACGCCAACGACGGTATCTCTCTGGCGCAGACCACTGAAGGCGCACTGTCTGAAATCAACAACAACTTGCAGCGTGTGCGTGAGTTGACTGTTCAGGCGACGACGGGGACTAACTCTGATTCTGACTTGTCTTCTATTCAGGACGAAATCAAATCTCGTCTGGATGAAATTGACCGTGTCTCTGGTCAGACTCAGTTCAAC…
ESC_NA6241AA	28	4	SRR9886008;ILLUMINA;Paired;;SRX6638465	ATGGCACAAGTCATTAATACCAACAGCCTCTCGCTGATCACTCAAAATAATATCAACAAGAACCAGTCTGCGCTGTCGAGTTCTATCGAGCGTCTGTCTTCTGGTTTGCGTATTAACAGTGCGAAGGATGACGCCGCAGGTCAGGCGATTGCTAACCGTTTTACTTCTAACATTAAAGGTCTGACTCAGGCCGCGCGTAACGCCAACGACGGTATCTCTCTGGCGCAGACCACTGAAGGCGCACTGTCTGAAATCAACAACAACTTGCAGCGTGTGCGTGAGTTGACTGTTCAGGCGACGACGGGGACTAACTCTGATTCTGACTTGTCTTCTATTCAGGACGAAATCAAATCCCGTCTGGATGAAATTGACCGTGTCTCTGGTCAGACTCAGTTCAAC…
ESC_CA6921AA	28	4	SRR3180792;ILLUMINA;Paired;;SRX1595578	ATGGCACAAGTCATTAATACCAACAGCCTCTCGCTGATCACTCAAAATAATATCAACAAGAACCAGTCTGCGCTGTCGAGTTCTATCGAGCGTCTGTCTTCTGGTTTGCGTATTAACAGTGCGAAGGATGACGCCGCAGGTCAGGCGATTGCTAACCGTTTTACTTCTAACATTAAAGGTCTGACTCAGGCCGCGCGTAACGCCAACGACGGTATCTCTCTGGCGCAGACCACTGAAGGCGCACTGTCTGAAATCAACAACAACTTGCAGCGTGTGCGTGAGTTGACTGTTCAGGCGACGACGGGGACTAACTCTGATTCTGACTTGTCTTCTATTCAGGACGAAATCAAATCCCGTCTGGATGAAATTGACCGTGTCTCTGGTCAGACTCAGTTCAAC…
ESC_HA7868AA	29	4	traces-0EVMztd;ILLUMINA;Paired;;NA	ATGGCACAAGTCATTAATACCAACAGCCTCTCGCTGATCACTCAAAATAATATCAACAAGAACCAGTCTGCGCTGTCGAGTTCTATCGAGCGTCTGTCTTCTGGTTTGCGTATTAACAGTGCGAAGGATGACGCCGCAGGTCAGGCAATTGCTAACCGTTTTACTTCTAACATTAAAGGTCTGACTCAGGCCGCGCGTAACGCCAACGACGGAATCTCTCTGGCGCAGACCACTGAAGGCGCACTGTCTGAAATCAACAACAATTTGCAGCGTGTGCGTGAGTTGACCGTTCAGGCGACGACGGGGACTAACTCTGATTCTGACTTGTCTTCTATTCAGGACGAAATCAAATCTCGTCTGGATGAAATTGACCGTGTCTCTGGTCAGACTCAGTTCAAC…
ESC_JA1593AA	29	4	SRR7266798;ILLUMINA;Paired;;SRX4170637	ATGGCACAAGTCATTAATACCAACAGCCTCTCGCTGATCACTCAAAATAATATCAACAAGAACCAGTCTGCGCTGTCGAGTTCTATCGAGCGTCTGTCTTCTGGTTTGCGTATTAACAGTGCGAAGGATGACGCCGCAGGTCAGGCAATTGCTAACCGTTTTACTTCTAACATTAAAGGTCTGACTCAGGCCGCGCGTAACGCCAACGACGGAATCTCTCTGGCGCAGACCACTGAAGGCGCACTGTCTGAAATCAACAACAATTTGCAGCGTGTGCGTGAGTTGACCGTTCAGGCGACGACGGGGACTAACTCTGATTCTGACTTGTCTTCTATTCAGGACGAAATCAAATCTCGTCTGGATGAAATTGACCGTGTCTCTGGTCAGACTCAGTTCAAC…
20H38	30	4	BBVE01000001-BBVE01000092	ATGGCACAAGTCATTAATACCAACAGCCTCTCGCTGATCACTCAAAATAATATCAACAAGAACCAGTCTGCGCTGTCGAGTTCTATCGAGCGTCTGTCTTCTGGTTTGCGTATTAACAGTGCGAAGGATGACGCCGCAGGTCAGGCGATTGCTAACCGTTTTACTTCTAACATTAAAGGTCTGACTCAGGCCGCGCGTAACGCCAACGACGGTATCTCTCTGGCGCAGACCACTGAAGGCGCACTGTCTGAAATCAACAACAACTTGCAGCGTGTGCGTGAGTTGACTGTTCAGGCGACGACGGGGACTAACTCTGATTCTGACTTGTCTTCTATTCAGGACGAAATCAAATCTCGTCTGGATGAAATTGACCGTGTCTCTGGTCAGACTCAGTTCAAC…
ESC_EA2716AA	30	4	SRR3987711;ILLUMINA;Paired;300;SRX1989085	ATGGCACAAGTCATTAATACCAACAGCCTCTCGCTGATCACTCAAAATAATATCAACAAGAACCAGTCTGCGCTGTCGAGTTCTATCGAGCGTCTGTCTTCTGGTTTGCGTATTAACAGTGCGAAGGATGACGCCGCAGGTCAGGCGATTGCTAACCGTTTTACTTCTAACATTAAAGGTCTGACTCAGGCCGCGCGTAACGCCAACGACGGTATCTCTCTGGCGCAGACCACTGAAGGCGCACTGTCTGAAATCAACAACAACTTGCAGCGTGTGCGTGAGTTGACTGTTCAGGCGACGACGGGGACTAACTCTGATTCTGACTTGTCTTCTATTCAGGACGAAATCAAATCTCGTCTGGATGAAATTGACCGTGTCTCTGGTCAGACTCAGTTCAAC…
07-3866	-	4	CP030781	ATGGCACAAGTCATTAATACCAACAGCCTCTCGCTGATCACTCAAAATAATATCAACAAGAACCAGTCTGCGCTGTCGAGTTCTATCGAGCGTCTGTCTTCTGGTTTGCGTATTAACAGTGCGAAGGATGACGCCGCAGGTCAGGCGATTGCTAACCGTTTTACTTCTAACATTAAAGGTCTGACTCAGGCCGCGCGTAACGCCAACGACGGTATCTCTCTGGCGCAGACCACTGAAGGCGCACTGTCTGAAATTAACAACAACTTGCAGCGAGTGCGTGAGTTGACCGTTCAGGCGACGACGGGGACTAACTCTGATTCTGACCTGTCTTCTATTCAGGACGAAATCAAATCCCGTCTGGATGAAATTGACCGTGTCTCTGGTCAGACTCAGTTCAAC…
4051-6	-	4	BBVG01000001-BBVG01000084	ATGGCACAAGTCATTAATACCAACAGCCTCTCGCTGATCACTCAAAATAATATCAACAAGAACCAGTCTGCGCTGTCGAGTTCTATCGAGCGTCTGTCTTCTGGTTTGCGTATTAACAGTGCGAAGGATGACGCCGCAGGTCAGGCAATTGCTAACCGTTTTACTTCTAACATTAAAGGTCTGACTCAGGCCGCGCGTAACGCCAACGACGGAATCTCTCTGGCGCAGACCACTGAAGGCGCACTGTCTGAAATCAACAACAACTTGCAGCGTGTGCGTGAGTTGACCGTTCAGGCGATGACGGGGACTAACTCTGATTCTGACTTGTCTTCTATTCAGGACGAAATCAAATCTCGTCTGGATGAAATTGACCGTGTCTCTGGTCAGACTCAGTTCAAC…
ESC_NA1145AA	-	4	traces-0nKlHEP;ILLUMINA;Paired;;NA	ATGGCACAAGTCATTAATACCAACAGCCTCTCGCTGATCACTCAAAATAATATCAACAAGAACCAGTCTGCGCGGTCGAGTTCTATCGAGCGTCTGTCTTCTGGTTTGCGTATTAACAGTGCGAAGGATGACGCCGCAGGTCAGGCAATTGCTAACCGTTTTACTTCTAACATTAAAGGTCTGACTCAGGCCGCGCGTAACGCCAACGACGGAATCTCTCTGGCGCAGACCACTGAAGGCGCACTGTCTGAAATCAACAACAACTTGCAGCGTGTGCGTGAGTTGACCGTTCAGGCGACGACGGGGACTAACTCTGATTCTGACTTGTCTTCTATTCAGGACGAAATCAAATCTCGTCTGGATGAAATTGACCGTGTCTCTGGTCAGACTCAGTTCAAC…
ESC_NA4150AA	-	4	SRR9652113;ILLUMINA;Paired;500;SRX6413602	ATGGCACAAGTCATTAATACCAACAGCCTCTCGCTGATCACTCAAAATAATATCAACAAGAACCAGTCTGCGCTGTCGAGTTCTATCGAGCGTCTGTCTTCTGGTTTGCGTATTAACAGTGCGAAGGATGACGCCGCAGGTCAGGCGATTGCTAACCGTTTTACTTCTAACATTAAAGGTCTGACTCAGGCCGCGCGTAACGCCAACGACGGTATCTCTCTGGCGCAGACCACTGAAGGCGCACTGTCTGAAATCAACAACAACTTGCAGCGTGTGCGTGAGTTGACTGTTCAGGCGACGACGGGGACTAACTCTGATTCTGACTTGTCTTCTATTCAGGACGAAATCAAATCTCGTCTGGATGAAATTGACCGTGTCTCTGGTCAGACTCAGTTCAAC…
ESC_NA7485AA	-	4	SRR9961602;ILLUMINA;Paired;;SRX6709135	ATGGCACAAGTCATTAATACCAACAGCCTCTCGCTGATCACTCAAAATAATATCAACAAGAACCAGTCTGCGCTGTCGAGTTCTATCGAGCGTCTGTCTTCTGGTTTGCGTATTAACAGTGCGAAGGATGACGCCGCAGGTCAGGCGATTGCTAACCGTTTTACTTCTAACATTAAAGGTCTGACTCAGGCCGCGCGTAACGCCAACGACGGTATCTCTCTGGCGCAGACCACTGAAGGCGCACTGTCTGAAATTAACAACAACTTGCAGCGTGTGCGTGAGTTGACCGTTCAGGCGACGACGGGGACTAACTCTGATTCTGACCTGTCTTCTATTCAGGACGAAATCAAATCCCGTCTGGATGAAATTGACCGTGTCTCTGGTCAGACTCAGTTCAAC…
ESC_CA5757AA	-	4	SRR3131260;ILLUMINA;Paired;500;SRX1550892	ATGGCACAAGTCATTAATACCAACAGCCTCTCGCTGATCACTCAAAATAATATCAACAAGAACCAGTCTGCGCTGTCGAGTTCTATCGAGCGTCTGTCTTCTGGTTTGCGTATTAACAGTGCGAAGGATGACGCCGCAGGTCAGGCGATTGCTAACCGTTTTACTTCTAACATTAAAGGTCTGACTCAGGCCGCGCGTAACGCCAACGACGGTATCTCTCTGGCGCAGACCACTGAAGGCGCACTGTCTGAAATCAACAACAACTTGCAGCGTGTGCGTGAGTTGACTGTTCAGGCGACGACGGGGACTAACTCTGATTCTGACTTGTCTTCTATTCAGGACGAAATCAAATCTCGTCTGGATGAAATTGACCGTGTCTCTGGTCAGACTCAGTTCAAC…
ESC_DA2112AA	-	4	SRR3574325;ILLUMINA;Paired;;SRX1793576	ATGGCACAAGTCATTAATACCAACAGCCTCTCGCTGATCACTCAAAATAATATCAACAAGAACCAGTCTGCGCTGTCGAGTTCTATTGAGCGTCTGTCTTCTGGTTTGCGTATTAACAGTGCGAAGGATGACGCCGCAGGTCAGGCGATTGCTAACCGTTTTACTTCTAACATTAAAGGTCTGACTCAGGCCGCGCGTAACGCCAACGACGGTATCTCTCTGGCGCAGACCACTGAAGGCGCACTGTCTGAAATCAACAACAACTTGCAGCGTGTGCGTGAGTTGACTGTTCAGGCGACGACGGGGACTAACTCTGATTCTGACTTGTCTTCTATTCAGGACGAAATCAAATCTCGTCTGGATGAAATTGACCGTGTCTCTGGTCAGACTCAGTTCAAC…
ESC_DA8905AA	-	4	SRR1816439;ILLUMINA;Paired;;SRX888811	ATGGCACAAGTCATTAATACCAACAGCCTCTCGCTGATCACTCAAAATAATATCAACAAGAACCAGTCTGCGCTGTCGAGTTCTATCGAGCGTCTGTCTTCTGGTTTGCGTATTAACAGTGCGAAGGATGACGCCGCAGGTCAGGCGATTGCTAACCGTTTTACTTCTAACATTAAAGGTCTGACTCAGGCCGCGCGTAACGCCAACGACGGTATCTCTCTGGCGCAGACCACTGAAGGCGCACTGTCTGAAATCAACAACAACTTGCAGCGTGTGCGTGAGTTGACTGTTCAGGCGACGACGGGGACTAACTCTGATTCTGACTTGTCTTCTATTCAGGACGAAATCAAATCTCGTCTGGATGAAATTGACCGTGTCTCTGGTCAGACTCAGTTCAAC…
ESC_EA1623AA	-	4	SRR3957188;ILLUMINA;Paired;300;SRX1981252,SRR4101538;ILLUMINA;Paired;300;SRX2068963	ATGGCACAAGTCATTAATACCAACAGCCTCTCGCTGATCACTCAAAATAATATCAACAAGAACCAGTCTGCGCTGTCGAGTTCTATCGAGCGTCTGTCTTCTGGTTTGCGTATTAACAGTGCGAAGGATGACGCCGCAGGTCAGGCGATTGCTAACCGTTTTACTTCTAACATTAAAGGTCTGACTCAGGCCGCGCGTAACGCCAACGACGGTATCTCTCTGGCGCAGACCACTGAAGGCGCACTGTCTGAAATCAACAACAACTTACAGCGTGTGCGTGAGTTGACTGTTCAGGCGACGACGGGGACTAACTCTGATTCTGACTTGTCTTCTATTCAGGACGAAATCAAATCTCGTCTGGATGAAATTGACCGTGTCTCTGGTCAGACTCAGTTCAAC…
ESC_EA2562AA	-	4	SRR3988013;ILLUMINA;Paired;500;SRX1989414	ATGGCACAAGTCATTAATACCAACAGCCTCTCGCTGATCACTCAAAATAATATCAACAAGAACCAGTCTGCGCTGTCGAGTTCTATCGAGCGTCTGTCTTCTGGTTTGCGTATTAACAGTGCGAAGGATGACGCCGCAGGTCAGGCGATTGCTAACCGTTTTACTTCTAACATTAAAGGTCTGACTCAGGCCGCGCGTAACGCCAACGACGGTATCTCTCTGGCGCAGACCACTGAAGGCGCACTGTCTGAAATTAACAACAACTTGCAGCGAGTGCGTGAGTTGACCGTTCAGGCGACGACGGGGACTAACTCTGATTCTGACCTGTCTTCTATTCAGGACGAAATCAAATCCCGTCTGGATGAAATTGACCGTGTCTCTGGTCAGACTCAGTTCAAC…
ESC_GA8366AA	-	4	GCF_000208505;Contig;;;	ATGGCACAAGTCATTAATACCAACAGCCTCTCGCTGATCACTCAAAATAATATCAACAAGAACCAGTCTGCGCTGTCGAGTTCTATCGAGCGTCTGTCTTCTGGTTTGCGTATTAACAGTGCGAAGGATGACGCCGCAGGTCAGGCGATTGCTAACCGTTTTACTTCTAACATTAAAGGTCTGACTCAGGCCGCGCGTAACGCCAACGACGGTATCTCTCTGGCGCAGACCACTGAAGGCGCACTGTCTGAAATCAACAACAACTTGCAGCGTGTGCGTGAGTTGACTGTTCAGGCGACGACGGGGACTAACTCTGATTCTGACTTGTCTTCTATTCAGGACGAAATCAAATCTCGTCTGGATGAAATTGACCGTGTCTCTGGTCAGACTCAGTTCAAC…
ESC_HA7882AA	-	4	traces-0cRcuRQ;ILLUMINA;Paired;;NA	ATGGCACAAGTCATTAATACCAACAGCCTCTCGCTGATCACTCAAAATAATATCAACAAGAACCAGTCTGCGCTGTCGAGTTCTATCGAGCGTCTGTCTTCTGGTTTGCGTATTAACAGTGCGAAGGATGACGCCGCAGGTCAGGCGATTGCTAACCGTTTTACTTCTAACATTAAAGGTCTGACTCAGGCCGCGCGTAACGCCAACGACGGTATCTCTCTGGCGCAGACCACTGAAGGCGCACTGTCTGAAATCAACAACAACTTGCAGCGTGTGCGTGAGTTGACTGTTCAGGCGACGACGGGGACTAACTCTGATTCTGACTTGTCTTCTATTCAGGACGAAATCAAATCTCGTCTGGATGAAATTGACCGTGTCTCTGGTCAGACTCAGTTCAAC…
K7394	-	4	BBWA01000001-BBWA01000059	ATGGCACAAGTCATTAATACCAACAGCCTCTCGCTGATCACTCAAAATAATATCAACAAGAACCAGTCTGCGCTGTCGAGTTCTATCGAGCGTCTGTCTTCTGGTTTGCGTATTAACAGTGCGAAGGATGACGCCGCAGGTCAGGCAATTGCTAACCGTTTTACTTCTAACATTAAAGGTCTGACTCAGGCCGCGCGTAACGCCAACGACGGAATCTCTCTGGCGCAGACCACTGAAGGCGCACTGTCTGAAATCAACAACAACTTGCAGCGTGTGCGTGAGTTGACCGTTCAGGCGACGACGGGGACTAACTCTGATTCTGACTTGTCTTCTATTCAGGACGAAATCAAATCTCGTCTGGATGAAATTGACCGTGTCTCTGGTCAGACTCAGTTCAAC…
MKR5	-	4	BJWM01000001-BJWM01000420	ATGGCACAAGTCATTAATACCAACAGCCTCTCGCTGATCACTCAAAATAATATCAACAAGAACCAGTCTGCGCTGTCGAGTTCTATCGAGCGTCTGTCTTCTGGTTTGCGTATTAACAGTGCGAAGGATGACGCCGCAGGTCAGGCGATTGCTAACCGTTTTACTTCTAACATTAAAGGTCTGACTCAGGCCGCGCGTAACGCCAACGACGGTATCTCTCTGGCGCAGACCACTGAAGGCGCACTGTCTGAAATCAACAACAACTTGCAGCGTGTGCGTGAGTTGACTGTTCAGGCGACGACGGGGACTAACTCTGATTCTGACCTGTCTTCTATTCAGGACGAAATCAAATCTCGTCTGGATGAAATTGACCGTGTCTCTGGTCAGACTCAGTTCAAC…
NIAH_Bird 26	-	4	BBVO01000001-BBVO01000103	ATGGCACAAGTCATTAATACCAACAGCCTCTCGCTGATCACTCAAAATAATATCAACAAGAACCAGTCTGCGCTGTCGAGTTCTATCGAGCGTCTGTCTTCTGGTTTGCGTATTAACAGTGCGAAGGATGACGCCGCAGGTCAGGCAATTGCTAACCGTTTTACTTCTAACATTAAAGGTCTGACTCAGGCCGCGCGTAACGCCAACGACGGAATCTCTCTGGCGCAGACCACTGAAGGCGCACTGTCTGAAATCAACAACAACTTGCAGCGTGTGCGTGAGTTGACCGTTCAGGCGACGACGGGGACTAACTCTGATTCTGACTTGTCTTCTATTCAGGACGAAATCAAATCTCGTCTGGATGAAATTGACCGTGTCTCTGGTCAGACTCAGTTCAAC…
NIAH_Bird 5	-	4	BBVP01000001-BBVP01000106	ATGGCACAAGTCATTAATACCAACAGCCTCTCGCTGATCACTCAAAATAATATCAACAAGAACCAGTCTGCGCTGTCGAGTTCTATCGAGCGTCTGTCTTCTGGTTTGCGTATTAACAGTGCGAAGGATGACGCCGCAGGTCAGGCAATTGCTAACCGTTTTACTTCTAACATTAAAGGTCTGACTCAGGCCGCGCGTAACGCCAACGACGGAATCTCTCTGGCGCAGACCACTGAAGGCGCACTGTCTGAAATCAACAACAACTTGCAGCGTGTGCGTGAGTTGACCGTTCAGGCGACGACGGGGACTAACTCTGATTCTGACTTGTCTTCTATTCAGGACGAAATCAAATCTCGTCTGGATGAAATTGACCGTGTCTCTGGTCAGACTCAGTTCAAC…
U-30-1	-	4	BJWQ01000001-BJWQ01000083	ATGGCACAAGTCATTAATACCAACAGCCTCTCGCTGATCACTCAAAATAATATCAACAAGAACCAGTCTGCGCTGTCGAGTTCTATCGAGCGTCTGTCTTCTGGTTTGCGTATTAACAGTGCGAAGGATGACGCCGCAGGTCAGGCAATTGCTAACCGTTTTACTTCTAACATTAAAGGTCTGACTCAGGCCGCGCGTAACGCCAACGACGGAATCTCTCTGGCGCAGACCACTGAAGGCGCACTGTCTGAAATCAACAACAACTTGCAGCGTGTGCGTGAGTTGACCGTTCAGGCGACGACGGGGACTAACTCTGATTCTGACTTGTCTTCTATTCAGGACGAAATCAAATCTCGTCTGGATGAAATTGACCGTGTCTCTGGTCAGACTCAGTTCAAC…
ESC_MA5436AA	18	3	SRR9024355;ILLUMINA;Paired;;SRX5801943	ATGGCACAAGTCATTAATACCAACAGCCTCTCGCTGATCACTCAAAATAATATCAACAAGAACCAGTCTGCGCTGTCGAGTTCTATCGAGCGTCTGTCTTCTGGTTTGCGTATTAACAGTGCGAAGGATGACGCCGCAGGTCAGGCGATTGCTAACCGTTTTACTTCTAACATTAAAGGTCTGACTCAGGCCGCGCGTAACGCCAACGACGGTATCTCTCTGGCGCAGACCACTGAAGGCGCACTGTCTGAAATCAACAACAACTTGCAGCGTGTGCGTGAGTTGACTGTTCAGGCGACGACGGGGACTAACTCTGATTCTGACCTGTCTTCTATTCAGGACGAAATCAAATCTCGTCTGGATGAAATTGACCGTGTCTCTGGTCAGACTCAGTTCAAC…
ESC_LA1519AA	-	4	traces-0AFZrUR;ILLUMINA;Paired;;NA	ATGGCACAAGTCATTAATACCAACAGCCTCTCGCTGATCACTCAAAATAATATCAACAAGAACCAGTCTGCGCTGTCGAGTTCTATCGAGCGTCTGTCTTCTGGTTTGCGTATTAACAGTGCGAAGGATGACGCCGCAGGTCAGGCGATTGCTAACCGTTTTACTTCTAACATTAAAGGTCTGACTCAGGCCGCGCGTAACGCCAACGACGGTATCTCTCTGGCGCAGACCACTTAAGGCGCACTGTCTGAAATCAACAACAACTTGCAGCGTGTGCGTGAGTTGACTGTTCAGGCGACGACGGGGACTAACTCTGATTCTGACTTGTCTTCTATTCAGGACGAAATCAAATCTCGTCTGGATGAAATTGACCGTGTCTCTGGTCAGACTCAGTTCAAC…
ESC_JA0000AA	20	4	SRR7221329;ILLUMINA;Paired;;SRX4127862	ATGGCACAAGTCATTAATACCAACAGCCTCTCGCTGATCACTCAAAATAATATCAACAAGAACCAGTCTGCGCTGTCGAGTTCTATCGAGCGTCTGTCTTCTGGTTTGCGTATTAACAGTGCGAAAGATGACGCCGCAGGTCAGGCGATTGCTAACCGTTTTACTTCTAACATTAAAGGTCTGACTCAGGCCGCGCGTAACGCCAACGACGGTATCTCTCTGGCGCAGACCACTGAAGGCGCACTGTCTGAAATCAACAACAACTTGCAGCGTGTGCGTGAGTTGACTGTTCAGGCGACGACGGGGACTAACTCTGATTCTGACCTGTCTTCTATTCAGGACGAAATCAAATCTCGTCTGGATGAAATTGACCGTGTCTCTGGTCAGACTCAGTTCAAC…
ESC_MA2665AA	20	4	SRR8838300;ILLUMINA;Paired;;SRX5626300	ATGGCACAAGTCATTAATACCAACAGCCTCTCGCTGATCACTCAAAATAATATCAACAAGAACCAGTCTGCGCTGTCGAGTTCTATCGAGCGTCTGTCTTCTGGTTTGCGTATTAACAGTGCGAAAGATGACGCCGCAGGTCAGGCGATTGCTAACCGTTTTACTTCTAACATTAAAGGTCTGACTCAGGCCGCGCGTAACGCCAACGACGGTATCTCTCTGGCGCAGACCACTGAAGGCGCACTGTCTGAAATCAACAACAACTTGCAGCGTGTGCGTGAGTTGACTGTTCAGGCGACGACGGGGACTAACTCTGATTCTGACCTGTCTTCTATTCAGGACGAAATCAAATCTCGTCTGGATGAAATTGACCGTGTCTCTGGTCAGACTCAGTTCAAC…
ESC_MA4243AA	20	4	SRR8936116;ILLUMINA;Paired;;SRX5716755	ATGGCACAAGTCATTAATACCAACAGCCTCTCGCTGATCACTCAAAATAATATCAACAAGAACCAGTCTGCGCTGTCGAGTTCTATCGAGCGTCTGTCTTCTGGTTTGCGTATTAACAGTGCGAAAGATGACGCCGCAGGTCAGGCGATTGCTAACCGTTTTACTTCTAACATTAAAGGTCTGACTCAGGCCGCGCGTAACGCCAACGACGGTATCTCTCTGGCGCAGACCACTGAAGGCGCACTGTCTGAAATCAACAACAACTTGCAGCGTGTGCGTGAGTTGACTGTTCAGGCGACGACGGGGACTAACTCTGATTCTGACCTGTCTTCTATTCAGGACGAAATCAAATCTCGTCTGGATGAAATTGACCGTGTCTCTGGTCAGACTCAGTTCAAC…
ESC_MA5762AA	20	4	SRR9050433;ILLUMINA;Paired;;SRX5826848	ATGGCACAAGTCATTAATACCAACAGCCTCTCGCTGATCACTCAAAATAATATCAACAAGAACCAGTCTGCGCTGTCGAGTTCTATCGAGCGTCTGTCTTCTGGTTTGCGTATTAACAGTGCGAAAGATGACGCCGCAGGTCAGGCGATTGCTAACCGTTTTACTTCTAACATTAAAGGTCTGACTCAGGCCGCGCGTAACGCCAACGACGGTATCTCTCTGGCGCAGACCACTGAAGGCGCACTGTCTGAAATCAACAACAACTTGCAGCGTGTGCGTGAGTTGACTGTTCAGGCGACGACGGGGACTAACTCTGATTCTGACCTGTCTTCTATTCAGGACGAAATCAAATCTCGTCTGGATGAAATTGACCGTGTCTCTGGTCAGACTCAGTTCAAC…
ESC_LA2724AA	31	1	SRR7612374;ILLUMINA;Paired;;SRX4477354	ATGGCACAAGTCATTAATACCAACAGCCTCTCGCTGATCACTCAAAATAATATCAACAAGAACCAGTCTGCGCTGTCGAGTTCTATCGAGCGTCTGTCTTCTGGTTTGCGTATTAACAGTGCGAAGGATGACGCCGCAGGTCAGGCAATTGCTAACCGTTTTACTTCTAACATTAAAGGTCTGACTCAGGCCGCGCGTAACGCCAACGACGGAATCTCTCTGGCGCAGACCACTGAAGGCGCACTGTCTGAAATCAACAACAACTTGCAGCGTGTGCGTGAGTTGACCGTTCAGGCGACGACGGGGACTAACTCTGATTCTGACTTGTCTTCTATTCAGGACGAAATCAAATCTCGTCTGGATGAAATTGACCGTGTCTCTGGTCAGACTCAGTTCAAC…
ESC_LA2729AA	31	1	SRR7612382;ILLUMINA;Paired;;SRX4477347	ATGGCACAAGTCATTAATACCAACAGCCTCTCGCTGATCACTCAAAATAATATCAACAAGAACCAGTCTGCGCTGTCGAGTTCTATCGAGCGTCTGTCTTCTGGTTTGCGTATTAACAGTGCGAAGGATGACGCCGCAGGTCAGGCAATTGCTAACCGTTTTACTTCTAACATTAAAGGTCTGACTCAGGCCGCGCGTAACGCCAACGACGGAATCTCTCTGGCGCAGACCACTGAAGGCGCACTGTCTGAAATCAACAACAACTTGCAGCGTGTGCGTGAGTTGACCGTTCAGGCGACGACGGGGACTAACTCTGATTCTGACTTGTCTTCTATTCAGGACGAAATCAAATCTCGTCTGGATGAAATTGACCGTGTCTCTGGTCAGACTCAGTTCAAC…
ESC_KA6296AA	NA	NI	ERR2759016;ILLUMINA;Paired;125;ERX2772009	-
ESC_KA6298AA	NA	NI	ERR2759014;ILLUMINA;Paired;125;ERX2772007	-
ESC_FA1529AA	NA	(4)	SRR4897526;ILLUMINA;Paired;;SRX2326785	PA
ESC_HA7853AA	NA	(4)	traces-0WEvUOi;ILLUMINA;Paired;;NA	PA
ESC_BA0306AA	NA	NI	SRR2015207;ILLUMINA;Paired;;SRX1022534,SRR1634778;ILLUMINA;Paired;500;SRX747077	-
ESC_CA1105AA	NA	(4)	ERR162701;ILLUMINA;Paired;200;ERX138575	PA
ESC_CA1106AA	NA	(4)	ERR162700;ILLUMINA;Paired;200;ERX138574	PA
ESC_MA4696AA	15	3	SRR8981835;ILLUMINA;Paired;;SRX5761133	ATGGCACAAGTCATTAATACCAACAGCCTCTCGCTGATCACTCAAAATAATATCAACAAGAACCAGTCTGCGCTGTCGAGTTCTATCGAGCGTCTGTCTTCTGGTTTGCGTATTAACAGTGCGAAGGATGACGCCGCAGGTCAGGCGATTGCTAACCGTTTTACTTCTAACATTAAAGGTCTGACTCAGGCCGCGCGTAACGCCAACGACGGTATCTCTCTGGCGCAGACCACTGAAGGCGCACTGTCTGAAATCAACAACAACTTGCAGCGTGTGCGTGAGTTGACTGTTCAGGCGACGACGGGGACTAACTCTGATTCTGACCTGTCTTCTATTCAGGACGAAATCAAATCTCGTCTGGATGAAATTGACCGTGTCTCTGGTCAGACTCAGTTCAAC…
ESC_BA5966AA	NA	(3)	ERR200287;ILLUMINA;Paired;250;ERX174990	FR
ESC_MA1540AA	25	4	SRR8775484;ILLUMINA;Paired;;SRX5565583	ATGGCACAAGTCATTAATACCAACAGCCTCTCGCTGATCACTCAAAATAATATCAATAAGAACCAGTCTGCGCTGTCGAGCTCTATCGAGCGTCTGTCTTCTGGTTTGCGTATTAACAGTGCGAAGGATGACGCCGCAGGTCAGGCAATTGCTAACCGTTTTACTTCTAACATTAAAGGTCTGACTCAGGCCGCGCGTAACGCCAACGACGGAATCTCTCTGGCGCAGACCACTGAAGGCGCACTGTCTGAAATCAACAACAACTTACAGCGTGTGCGTGAGTTGACCGTTCAGGCGACGACGGGGACTAACTCTGATTCTGACCTGTCTTCTATTCAGGACGAAATCAAATCCCGTCTGGATGAAATTGACCGTGTCTCTGGTCAGACTCAGTTCAAC…
ESC_MA1967AA	25	4	SRR8816165;ILLUMINA;Paired;;SRX5604643	ATGGCACAAGTCATTAATACCAACAGCCTCTCGCTGATCACTCAAAATAATATCAATAAGAACCAGTCTGCGCTGTCGAGCTCTATCGAGCGTCTGTCTTCTGGTTTGCGTATTAACAGTGCGAAGGATGACGCCGCAGGTCAGGCAATTGCTAACCGTTTTACTTCTAACATTAAAGGTCTGACTCAGGCCGCGCGTAACGCCAACGACGGAATCTCTCTGGCGCAGACCACTGAAGGCGCACTGTCTGAAATCAACAACAACTTACAGCGTGTGCGTGAGTTGACCGTTCAGGCGACGACGGGGACTAACTCTGATTCTGACCTGTCTTCTATTCAGGACGAAATCAAATCCCGTCTGGATGAAATTGACCGTGTCTCTGGTCAGACTCAGTTCAAC…
ESC_GA8363AA	NA	(3)	GCF_000208425;Contig;;;	FR
ESC_MA4012AA	25	4	ERR3283072;ILLUMINA;Paired;455;ERX3309616	ATGGCACAAGTCATTAATACCAACAGCCTCTCGCTGATCACTCAAAATAATATCAATAAGAACCAGTCTGCGCTGTCGAGCTCTATCGAGCGTCTGTCTTCTGGTTTGCGTATTAACAGTGCGAAGGATGACGCCGCAGGTCAGGCAATTGCTAACCGTTTTACTTCTAACATTAAAGGTCTGACTCAGGCCGCGCGTAACGCCAACGACGGAATCTCTCTGGCGCAGACCACTGAAGGCGCACTGTCTGAAATCAACAACAACTTACAGCGTGTGCGTGAGTTGACCGTTCAGGCGACGACGGGGACTAACTCTGATTCTGACCTGTCTTCTATTCAGGACGAAATCAAATCCCGTCTGGATGAAATTGACCGTGTCTCTGGTCAGACTCAGTTCAAC…
ESC_LA2727AA	22	4	SRR7612378;ILLUMINA;Paired;;SRX4477351	ATGGCACAAGTCATTAATACCAACAGCCTCTCGCTGATCACTCAAAATAATATCAACAAGAACCAGTCTGCGCTGTCGAGTTCTATCGAGCGTCTGTCTTCTGGTTTGCGTATTAACAGTGCGAAGGATGACGCCGCAGGTCAGGCGATTGCTAACCGTTTTACTTCTAACATTAAAGGTCTGACTCAGGCCGCGCGTAACGCCAACGACGGTATCTCTCTGGCGCAGACCACTGAAGGCGCACTGTCTGAAATCAACAACAACTTGCAGCGTGTGCGTGAGTTGACTGTTCAGGCGACGACGGGGACTAACTCTGATTCTGACTTGTCTTCTATTCAGGACGAAATCAAATCTCGTCTGGATGAAATTGACCGTGTCTCTGGTCAGACTCAGTTCAAC…
ESC_LA2728AA	22	4	SRR7612379;ILLUMINA;Paired;;SRX4477350	ATGGCACAAGTCATTAATACCAACAGCCTCTCGCTGATCACTCAAAATAATATCAACAAGAACCAGTCTGCGCTGTCGAGTTCTATCGAGCGTCTGTCTTCTGGTTTGCGTATTAACAGTGCGAAGGATGACGCCGCAGGTCAGGCGATTGCTAACCGTTTTACTTCTAACATTAAAGGTCTGACTCAGGCCGCGCGTAACGCCAACGACGGTATCTCTCTGGCGCAGACCACTGAAGGCGCACTGTCTGAAATCAACAACAACTTGCAGCGTGTGCGTGAGTTGACTGTTCAGGCGACGACGGGGACTAACTCTGATTCTGACTTGTCTTCTATTCAGGACGAAATCAAATCTCGTCTGGATGAAATTGACCGTGTCTCTGGTCAGACTCAGTTCAAC…
ESC_EA3366AA	26	4	traces-0rYlCuN;ILLUMINA;Paired;;NA	ATGGCACAAGTCATTAATACCAACAGCCTCTCGCTGATCACTCAAAATAATATCAACAAGAACCAGTCTGCGCTGTCGAGTTCTATCGAGCGTCTGTCTTCTGGTTTGCGTATTAACAGTGCGAAGGATGACGCCGCAGGTCAGGCGATTGCTAACCGTTTTACTTCTAACATTAAAGGTCTGACTCAGGCCGCGCGTAACGCCAACGACGGTATCTCTCTGGCGCAGACCACTGAAGGCGCACTGTCTGAAATCAACAACAACTTGCAGCGTGTGCGTGAGTTGACTGTTCAGGCGACGACGGGGACTAACTCTGATTCTGACTTGTCTTCTATTCAGGACGAAATCAAATCTCGTCTGGATGAAATTGACCGTGTCTCTGGTCAGACTCAGTTCAAC…
ESC_MA0226AA	2	1	SRR8533527;ILLUMINA;Paired;;SRX5336353	ATGGCACAAGTCATTAATACCAACAGCCTCTCGCTGATCACTCAAAATAATATCAACAAGAACCAGTCTGCGCTGTCGAGTTCTATCGAGCGTCTGTCTTCTGGTTTGCGTATTAACAGTGCGAAGGATGACGCCGCAGGTCAGGCAATTGCTAACCGTTTTACTTCTAACATTAAAGGTCTGACTCAGGCCGCGCGTAACGCCAACGACGGAATCTCTCTGGCGCAGACCACTGAAGGCGCACTGTCTGAAATCAACAACAACTTGCAGCGTGTGCGTGAGTTGACCGTTCAGGCGACGACGGGGACTAACTCTGATTCTGACTTGTCTTCTATTCAGGACGAAATCAAATCTCGTCTGGATGAAATTGACCGTGTCTCTGGTCAGACTCAGTTCAAC…
FCI-EC468	-	1	BEZX01000001-BEZX01000054	ATGGCACAAGTCATTAATACCAACAGCCTCTCGCTGATCACTCAAAATAATATCAACAAGAACCAGTCTGCGCTGTCGAGTTCTATCGAGCGTCTGTCTTCTGGTTTGCGTATTAACAGTGCGAAGGATGACGCCGCAGGTCAGGCAATTGCTAACCGTTTTACTTCTAACATTAAAGGTCTGACTCAGGCCGCGCGTAACGCCAACGACGGAATCTCTCTGGCGCAGACCACTGAAGGCGCACTGTCTGAAATCAACAACAACTTGCAGCGTGTGCGTGAGTTGACCGTTCAGGCGACGACGGGGACTAACTCTGATTCTGACTTGTCTTCTATTCAGGACGAAATCAAATCTCGTCTGGATGAAATTGACCGTGTCTCTGGTCAGACTCAGTTCAAC…
HIPH12338	NA	(1)	BJWR01000001-BJWR01000369	PA
NBRC107761	NA	(4)	BBMY00000000	PA
TW07627	NA	(4)	ABKX00000000	PA
a NA: not applicable. The "-" showed a singleton.
b NI: not identified. The genotypes identified by primer screening were shown in blackets.
c PA: The partial fliC sequences were identified; FR: the fliC genes were fragmented in several contigs.

## Sheet: Table S2 strain list
Supplementary Table 2. E. albertii strains used for the validation of the EAH-genotyping system develped in this study
Strain name	Places of strain isolation (prefecture)	Sources	Date of isolation	EAO-genotype (EAOg)	EAH-genotype (EAHg)
EC447	Fukuoka (Fukuoka)	human feces (outbreak)	2003.?.?	EAOg1	EAHg4
ZAH-4-2	H park, Chiyoda-ku (Tokyo)	pigeon feces	2013.8.4	EAOg1	EAHg4
ZAT-16-1	O station, Kamakura (Kanagawa)	pigeon feces	2014.9.13	EAOg1	EAHg4
ZAT-34-1	O station, Kamakura (Kanagawa)	pigeon feces	2014.9.13	EAOg1	EAHg4
ZAW-2-1	S shrine, Yao (Osaka)	pigeon feces	2014.9.17	EAOg2	EAHg4
U439-1	Dazaifu (Fukuoka)	chicken meat	2014.9.22	EAOg3	EAHg4
U-567-1	Dazaifu (Fukuoka)	chicken meat	2014.10.21	EAOg3	EAHg4
U-567-5	Dazaifu (Fukuoka)	chicken meat	2014.10.21	EAOg3	EAHg4
MKR1	Yokkaichi (Mie)	human feces	2012.05.07	EAOg3	EAHg4
ZAT-19-1	O station, Kamakura (Kanagawa)	pigeon feces	2014.9.13	EAOg3	EAHg4
EC15062-1	(Akita)	human feces (diarrhea)	2011.11.1	EAOg4	EAHg1
MKR45	Akishima (Tokyo)	human feces	2012.06.02	EAOg5	EAHg1
AZN-8-1	B temple, Shimojo-ku (Kyoto)	pigeon feces	2014.7.16	EAOg5	EAHg1
G-10-1al	H Park, Fukuoka (Fukuoka)	pigeon feces	2010.10.28	EAOg5	EAHg2
ZAP-30-1	M shrine, Mishima (Shizuoka)	pigeon feces	2014.9.12	EAOg5	EAHg2
ZAA1-1	O park, Sapporo (Hokkaido)	pigeon feces	2012.6.6	EAOg5	EAHg1
U-31-1	Dazaifu (Fukuoka)	Turdus pallidus	2012.08.26	EAOg5	EAHg1
ZAH-1-3	H park, Chiyoda-ku (Tokyo)	pigeon feces	2013.8.4	EAOg7	EAHg1
G6-1al	H Park, Fukuoka (Fukuoka)	pigeon feces	2010.10.28	EAOg7	EAHg3
H-1-1al	H Shrine, Fukuoka (Fukuoka)	pigeon feces	2010.10.28	EAOg7	EAHg3
H-6-1al	H Shrine, Fukuoka (Fukuoka)	pigeon feces	2010.10.28	EAOg7	EAHg3
P6-2 al	K castle, Kitakyushu (Fukuoka)	pigeon feces	2011.1.13	EAOg7	EAHg3
P6-7 al	K castle, Kitakyushu (Fukuoka)	pigeon feces	2011.1.13	EAOg7	EAHg3
HIPH12493	(Hokkaido)	wild bird feces	2012.8.22	EAOg8	EAHg4
ZAE-6-1	Y Park, Yokohama (Kanagawa)	pigeon feces	2012.6.28	EAOg11	EAHg2
EC648	Fukuoka (Fukuoka)	human feces (diarrhea)	2014.?.?	EAOg12	EAHg1
13S45	Kumamoto (Kumamoto)	human feces (outbreak)	2013.5.?	EAOg12	EAHg1
HIPH12571	(Hokkaido)	wild bird feces	2012.10.10	EAOg12	EAHg1
ZAT-11-1	O station, Kamakura (Kanagawa)	pigeon feces	2014.9.13	EAOg13	EAHg1
ZAX-3-1	O shrine, Osaka (Osaka)	pigeon feces	2014.9.17	EAOg16	EAHg4
ZZG 11-1	S shrine, Saga (Saga)	pigeon feces	2015.1.18	EAOg16	EAHg4
F08/101-31	Fukuoka (Fukuoka)	human feces (diarrhea)	2005	EAOg18	EAHg4
ZAT-2-1	O station, Kamakura (Kanagawa)	pigeon feces	2014.9.13	EAOg18	EAHg4
ZZG 63-2	S shrine, Saga (Saga)	pigeon feces	2015.1.18	EAOg19	EAHg2
HIPH12583	(Hokkaido)	wild bird feces	2012.10.25	EAOg20	EAHg4
A56-1al	G Shrine, Fukuoka (Fukuoka)	pigeon feces	2010.9.5	EAOg21	EAHg4
ZZG 2-1	S shrine, Saga (Saga)	pigeon feces	2015.1.18	EAOg22	EAHg4
ZAY-15-1	S station, Sakai (Osaka)	pigeon feces	2014.9.18	EAOg23	EAHg3
HIPH12454	(Hokkaido)	wild bird feces	2012.8.14	EAOg23	EAHg1
ZAR-25-1	O castle, Odawara (Kanagawa)	pigeon feces	2014.9.12	EAOg24	EAHg1
U350-3	Dazaifu (Fukuoka)	Turdus pallidus	2013.11.13	EAOg24	EAHg1
ZAT-23-1	O station, Kamakura (Kanagawa)	pigeon feces	2014.9.13	EAOg25	EAHg3
ZAH-12-1	H park, Chiyoda-ku (Tokyo)	pigeon feces	2013.8.4	EAOg26	EAHg3
N-1al	S shrine, Saga (Saga)	pigeon feces	2010.10.15	EAOg26	EAHg3
ZAE-3-1	Y Park, Yokohama (Kanagawa)	pigeon feces	2012.6.28	EAOg27	EAHg4
ZAT-40-1	O station, Kamakura (Kanagawa)	pigeon feces	2014.9.13	EAOg29	EAHg2
ZZG 48-1	S shrine, Saga (Saga)	pigeon feces	2015.1.18	EAOg29	EAHg3
U-112-f13	Dazaifu (Fukuoka)	Turdus pallidus	2012.11.16	EAOg29	EAHg2
U-119-b1	Dazaifu (Fukuoka)	Turdus pallidus	2012.11.23	EAOg29	EAHg2
ZAN-15-1	B temple, Shimojo-ku (Kyoto)	pigeon feces	2014.7.16	EAOg30	EAHg4
ZAI-4-1	C temple, Kyoto (Kyoto)	pigeon feces	2013.8.23	EAOg30	EAHg4
ZAI-13-1	C temple, Kyoto (Kyoto)	pigeon feces	2013.8.23	EAOg30	EAHg4
ZAI-13-2	C temple, Kyoto (Kyoto)	pigeon feces	2013.8.23	EAOg30	EAHg4
ZAI-13-7	C temple, Kyoto (Kyoto)	pigeon feces	2013.8.23	EAOg30	EAHg4
ZAI-21-1	C temple, Kyoto (Kyoto)	pigeon feces	2013.8.23	EAOg30	EAHg4
ZAI-28-1	C temple, Kyoto (Kyoto)	pigeon feces	2013.8.23	EAOg30	EAHg4
ZAI-29-1	C temple, Kyoto (Kyoto)	pigeon feces	2013.8.23	EAOg30	EAHg4
ZAI-52-1	C temple, Kyoto (Kyoto)	pigeon feces	2013.8.23	EAOg30	EAHg4
FIH09/A1-1	G Shrine, Fukuoka (Fukuoka)	pigeon feces	2009.2.19	EAOg30	EAHg4
ZAH-14-1	H park, Chiyoda-ku (Tokyo)	pigeon feces	2013.8.4	EAOg30	EAHg4
AZK-6-1	O temple, Nagoya (Aichi)	pigeon feces	2014.2.1	EAOg30	EAHg4
AZK-6-2	O temple, Nagoya (Aichi)	pigeon feces	2014.2.1	EAOg30	EAHg4
AZK-6-3	O temple, Nagoya (Aichi)	pigeon feces	2014.2.1	EAOg30	EAHg4
AZK-6-4	O temple, Nagoya (Aichi)	pigeon feces	2014.2.1	EAOg30	EAHg4
AZK-12-4	O temple, Nagoya (Aichi)	pigeon feces	2014.2.1	EAOg30	EAHg4
ZAE-5-1	Y Park, Yokohama (Kanagawa)	pigeon feces	2012.6.28	EAOg30	EAHg4
ZZG 76-1	S shrine, Saga (Saga)	pigeon feces	2015.1.18	EAOg33	EAHg3
U350-8	Dazaifu (Fukuoka)	Turdus pallidus	2013.11.13	EAOg34	EAHg1
I-1-1al	A Shrine, Fukuoka (Fukuoka)	pigeon feces	2010.10.28	EAOg35	EAHg1
ZZG 14-2	S shrine, Saga (Saga)	pigeon feces	2015.1.18	EAOg35	EAHg3
U-129b	Dazaifu (Fukuoka)	Turdus pallidus	2012.11.29	EAOg35	EAHg1
U350-1	Dazaifu (Fukuoka)	Turdus pallidus	2013.11.13	EAOg35	EAHg1
HIPH12567	(Hokkaido)	wild bird feces	2012.10.10	EAOg36	EAHg2
Q16-1 al	T Shrine, Kitakyushu (Fukuoka)	pigeon feces	2011.1.13	EAOg38	EAHg1
ZAT-29-1	O station, Kamakura (Kanagawa)	pigeon feces	2014.9.13	EAOg40	EAHg2
HIPH12312	(Hokkaido)	wild bird feces	2012.5.26	EAOg40	EAHg2
EC479	Fukuoka (Fukuoka)	human feces (outbreak)	2005.?.?	UT	EAHg2
ZAI-5-1	C temple, Kyoto (Kyoto)	pigeon feces	2013.8.23	UT	EAHg4
H-2-1al	H Shrine, Fukuoka (Fukuoka)	pigeon feces	2010.10.28	UT	EAHg1
H-2-4al	H Shrine, Fukuoka (Fukuoka)	pigeon feces	2010.10.28	UT	EAHg1
H-5-3al	H Shrine, Fukuoka (Fukuoka)	pigeon feces	2010.10.28	UT	EAHg1
ZAS-1-1	K station, Kamakura (Kanagawa)	pigeon feces	2014.9.13	UT	EAHg1
ZZG 63-3	S shrine, Saga (Saga)	pigeon feces	2015.1.18	UT	EAHg1
ZAO-3-1	S temple, Taito-ku (Tokyo)	pigeon feces	2014.7.23	UT	EAHg4
ZAD-1-1	Y Park, Yokohama (Kanagawa)	pigeon feces	2012.6.27	UT	EAHg2
ZAE-2-1	Y Park, Yokohama (Kanagawa)	pigeon feces	2012.6.28	UT	EAHg2
ZAE-7-1	Y Park, Yokohama (Kanagawa)	pigeon feces	2012.6.28	UT	EAHg2
ZAE-7-3	Y Park, Yokohama (Kanagawa)	pigeon feces	2012.6.28	UT	EAHg2
HIPH12322	(Hokkaido)	wild bird feces	2012.6.13	UT	EAHg1
HIPH12355	(Hokkaido)	wild bird feces	2012.7.26	UT	EAHg4
HIPH12457	(Hokkaido)	wild bird feces	2012.8.17	UT	EAHg2
HIPH12534	(Hokkaido)	wild bird feces	2012.9.9	UT	EAHg3
UT: untypable

## Sheet: Table S3 E. coli H reference
Supplementary Table 3. Strains information of reference sequences of flagellin-encoding genes from H1 to H56
	H-type reference strain (SSI)	Flagellin-encoding gene	Gene size (bp)	Accession No. of reference sequence
H1	Sul1242	fliC	1788	AB028471
H2	Bi7455-41	fliC	1494	AIHA01000023
H3	Bi7327-41	flkA	1590	AB128916
H4	U9-41	fliC	1050	AJ536600
H5	U4-41	fliC	1311	AY249990
H6	A 20a	fliC	1647	AY249991
H7	U5-41	fliC	1758	AY337468
H8	App.320c	fliC	1479	AJ865465
H9	Bi7575-41	fliC	2013	AY249994
H10	Bi623-42	fliC	1263	AY249995
H11	Su4321-41	fliC	1467	AY337465
H12	Bi316-42	fliC	1788	AY337471
H14	F10018-41	fliC	1653	AY249998
H15	E39a	fliC	1689	AY249999
H16	F8316-41	fliC	1578	AY337475
H17	P12b	flnA	1524	CP002291
H18	K12a	fliC	1665	AY250001
H19	A18d	fliC	1842	AY250002
H20	H330b	fliC	1731	AY250003
H21	U11a-44	fliC	1476	AIHL01000060
H23	K42	fliC	1767	AB028476
H24	K72	fliC	1482	AY250006
H25	N234	fliC	1332	AGSG01000116
H26	S239	fliC	1674	AY250008
H27	K50	fliC	1461	AM231154
H28	N87	fliC	1740	AY250010
H29	N282	fliC	1332	AY250012
H30	N157	fliC	1713	AY250011
H31	K15	fliC	1668	AY250013
H32	26w	fliC	1713	AY250014
H33	K181	fliC	1287	AY250015
H34	BP12665	fliC	1638	AY250016
H35	4370-53	flkA	1509	EF392692
H36	5017-53	flkA	1671	EF392693
H37	P11a	fliC	1686	AY250017
H38	P9b	fliC	1344	AY250018
H39	E3a	fliC	1299	AY250019
H40	E39	fliC	1479	AJ884568
H41	RVC1787	fliC	1680	AY250020
H42	P9c	fliC	1281	AY250021
H43	CDC 149-51	fliC	1506	AIGA01000038
H44	781-55	fllA	1725	AB269770
H45	4106-54	fliC	1707	AY250023
H46	5306-56	fliC	1719	AY250024
H47	1755-58	flkA	1107	EF392694
H48	P4	fliC	1497	AY250025
H49	2147-59	fliC	1695	AY250026
H51	C 218-70	fliC	1818	AY250027
H52	3219	fliC	1344	AY250028
H53	E480-68	flkA	1272	AB128917
H54	E223-69	flmA	1551	AB128918
H55	E2987-73	fllA	1869	AB269771
H56	SN3N-1	fliC	1311	AY250029
H13, H22, and H50 were missing numbers.
